# Supplementary material for: Aberrant epigenetic and transcriptional events associated with breast cancer risk
Source: Clin Epigenetics. 2022 Feb 9;14:21. doi: 10.1186/s13148-022-01239-1 (PMC8830042; doi:10.1186/s13148-022-01239-1)
Supplement: Supplementary file 1 — Additional file 1. It includes subjects demographics and raw data in form of tables. [file 13148_2022_1239_MOESM1_ESM.xlsx]

## Sheet: Table S1
Table S1: Characteristics of the study cohort including women at either high- or average-risk of developing breast cancer according to the Tyrer-Cuzick score.
Risk	Barcode	Age	BMI	Genetic Ancestry	Menopausal Status	Pathogenic Mutation Status	Ever Pregnant	Family Histpry of Breast Cancer*	Diagnosed with Breast Cancer
Average	K104444	30	45.7	Caucasian	Post	No	Yes	Yes	No
Average	K104797	25	30.8	Caucasian	Pre	No	Yes	No	No
Average	K104904	48	29.4	Caucasian	Post	No	Yes	No	No
Average	K104910	64	19.5	Caucasian	Post	No	Yes	No	No
Average	K104924	52	27.1	Caucasian	Post	No	Yes	No	No
Average	K104932	32	31.9	Caucasian	Pre	No	Yes	Yes	No
Average	K104934	49	30.3	Caucasian	Pre	No	Yes	No	No
Average	K104949	50	37.4	Caucasian	Pre	No	Yes	No	No
Average	K105055	42	38.7	Caucasian	Pre	No	No	No	No
Average	K105173	26	26.2	Caucasian	Pre	No	Yes	No	No
Average	K105188	54	20.6	Asian	Post	No	Yes	No	No
Average	K105254	32	31	Caucasian	Pre	No	Yes	No	No
Average	K105278	28	31.4	Caucasian	Pre	No	Yes	No	No
Average	K105282	40	23.6	Caucasian	Post	No	Yes	Yes	No
Average	K105295	67	36.6	Caucasian	Post	No	Yes	No	No
Average	K105437	49	33.7	Caucasian	Pre	No	Yes	No	No
Average	K105555	49	29.9	African American	Pre	No	Yes	No	No
Average	K105643	40	27.1	Caucasian	Pre	No	Yes	No	No
Average	K105813	35	23	Caucasian	Pre	No	Yes	No	No
Average	K105898	29	36.1	Caucasian	Pre	No	No	No	No
Average	K105926	29	29.4	African American	Pre	No	Yes	No	No
Average	K105970	39	25.8	Caucasian	Pre	No	Yes	No	No
Average	K105980	35	35.5	African American/Asian	Pre	No	Yes	No	No
Average	K106157	32	34	Caucasian	Pre	No	Yes	No	No
Average	K106169	35	28.3	Caucasian	Pre	No	No	No	No
Average	K106221	33	22.7	Caucasian/Hispanic	Pre	No	Yes	No	No
Average	K106295	25	28.3	Caucasian	Pre	No	No	No	No
Average	K106301	39	33.8	African American	Pre	No	Yes	No	No
Average	K106481	39	35.9	African American	Pre	No	Yes	No	No
Average	K106507	27	26.9	African American	Pre	N.A.	Yes	No	No
Average	K106597	50	29.5	Caucasian/Askenazi Jewish	Post	No	Yes	Yes	No
Average	K106609	22	19.9	Caucasian	Pre	No	Yes	No	No
Average	K106620	39	30.7	African American	Pre	No	Yes	No	No
Average	K106629	24	27.9	Caucasian	Pre	No	No	No	No
Average	K106642	24	39.8	Caucasian	Pre	No	Yes	No	No
Average	K106678	64	27.3	Caucasian	Post	No	Yes	Yes	No
Average	K106684	48	30.9	Caucasian/Hispanic	Pre	No	Yes	No	No
Average	K106734	32	29.9	African American	Pre	No	Yes	9	No
Average	K106801	46	31.9	Caucasian	Pre	No	Yes	Yes	No
Average	K106845	71	23.4	Caucasian	Post	N.A.	Yes	No	No
Average	K107016	33	22.2	Caucasian	Pre	No	Yes	No	No
Average	K107041	51	22.1	Caucasian	Post	No	Yes	No	No
Average	K107050	20	26.7	Caucasian	Pre	No	No	No	No
Average	K107062	46	24.7	African American	Pre	N.A.	Yes	No	No
Average	K107092	20	20.6	Caucasian	Pre	No	No	No	No
Average	K107172	44	29.8	Caucasian	Pre	N.A.	Yes	No	No
Average	K107203	58	21.6	Caucasian	Post	No	Yes	Yes	No
Average	K107214	66	30.2	Caucasian	Post	No	No	No	No
Average	K107216	44	26.6	Caucasian	Pre	N.A.	Yes	No	No
Average	K107225	34	31.6	Caucasian	Pre	No	Yes	No	No
Average	K107241	55	22.7	Caucasian	Post	No	Yes	No	No
Average	K107244	44	28	Caucasian	Pre	No	Yes	No	No
Average	K107257	20	24	Caucasian	Pre	No	No	No	No
Average	K107266	54	43.1	Caucasian/Hispanic	Pre	No	Yes	9	No
Average	K107341	32	19.4	Asian	Pre	No	No	No	No
Average	K107389	66	26.6	Caucasian	Post	No	Yes	Yes	No
Average	K107439	31	51.2	Caucasian	Pre	No	Yes	Yes	No
Average	K107456	20	17.7	Caucasian	Pre	No	No	Yes	No
Average	K107467	47	32.9	Caucasian	Pre	No	Yes	No	No
Average	K107480	50	44.8	Caucasian	Post	No	Yes	No	No
Average	K107509	40	18.7	Caucasian	Pre	No	Yes	No	No
Average	K107540	41	23	Caucasian	Pre	No	Yes	No	No
Average	K107545	39	41.8	African American	Pre	No	Yes	No	No
Average	K107659	38	32.7	African American	Pre	No	Yes	No	No
Average	K107964	44	24.6	Caucasian	Pre	No	Yes	Yes	No
Average	K107980	25	18.4	Asian	Pre	No	No	No	No
Average	K107981	46	26.6	Caucasian	Pre	No	Yes	Yes	No
Average	K108074	56	40.3	African American	Pre	No	Yes	No	No
Average	K108129	49	51	African American	Pre	No	Yes	No	No
Average	K108194	49	31.4	Caucasian	Post	No	Yes	No	No
Average	K108206	44	23.1	Caucasian	Pre	No	Yes	No	No
Average	K108482	31	22.1	Asian	Pre	No	No	No	No
Average	K108518	38	22.3	African American	Pre	No	Yes	No	No
Average	K108587	24	20.5	Caucasian, Asian	Pre	No	No	9	No
Average	K108874	63	28.5	African American	Post	No	Yes	No	No
Average	K108919	47	24.1	Caucasian	Pre	No	Yes	No	No
Average	K108959	65	26	Caucasian	Post	No	Yes	No	No
Average	K108978	39	25.8	Caucasian	Pre	N.A.	Yes	No	No
High	K102424	43	33.9	Caucasian	Pre	No	Yes	Yes	No
High	K102516	50	50	Caucasian	Pre	No	Yes	Yes	No
High	K104335	56	25.8	Caucasian	Post	No	Yes	Yes	No
High	K104780	49	24.7	Caucasian	Pre	No	Yes	Yes	No
High	K104782	28	23.2	Caucasian	Pre	No	Yes	Yes	No
High	K104830	48	29.9	Caucasian	Pre	N.A.	Yes	Yes	No
High	K104986	49	33.3	Caucasian	Pre	No	Yes	Yes	No
High	K105121	21	19.8	Caucasian	Pre	No	No	Yes	No
High	K105138	39	20.7	Caucasian	Pre	CHEK2 S465fs c.1392delT frameshift	Yes	Yes	No
High	K105362	56	29.3	Caucasian	Post	No	Yes	Yes	No
High	K105688	41	21.9	African American	Post	N.A.	Yes	Yes	No
High	K105717	35	22	Caucasian	Pre	No	Yes	Yes	No
High	K105727	58	24.8	Caucasian	Post	No	Yes	Yes	No
High	K105883	18	21.6	Asian	Pre	No	No	Yes	No
High	K105894	31	24.3	Caucasian	Pre	No	Yes	Yes	No
High	K105906	34	24.1	Caucasian/Hispanic	Pre	No	No	Yes	No
High	K106008	20	22.9	Caucasian	Pre	No	No	Yes	No
High	K106060	23	20.1	Caucasian	Pre	No	No	Yes	No
High	K106071	24	24.3	Caucasian	Pre	BRCA1 Q1777fs c.5329dupC frameshift	No	Yes	No
High	K106139	49	22.6	Caucasian	Pre	N.A.	Yes	Yes	No
High	K106208	47	34.8	Caucasian	Pre	No	Yes	Yes	No
High	K106517	24	33	Caucasian	Pre	No	No	Yes	No
High	K106578	44	32.2	Caucasian	Pre	No	Yes	Yes	No
High	K106641	30	48.4	African American	Pre	No	No	Yes	No
High	K106655	24	34.2	Caucasian	Pre	No	No	Yes	No
High	K106713	38	22.8	African American	Pre	No	Yes	Yes	No
High	K106757	31	51.7	Caucasian	Pre	No	No	Yes	No
High	K106766	47	35.7	Caucasian	Post	No	Yes	Yes	No
High	K106841	46	24.1	Caucasian	Pre	No	No	Yes	No
High	K106889	28	33.9	Asian	Pre	No	No	Yes	No
High	K106980	19	22.5	Caucasian	Pre	No	No	Yes	No
High	K107043	47	22.9	Caucasian	Pre	No	Yes	Yes	No
High	K107069	44	27.8	Caucasian	Pre	No	Yes	Yes	No
High	K107140	32	34.9	African American	Pre	No	No	No	No
High	K107170	44	22.3	Caucasian	Pre	No	Yes	Yes	No
High	K107251	28	21.4	Caucasian	Pre	No	No	Yes	No
High	K107264	43	22.8	African American	Pre	No	Yes	Yes	No
High	K107298	28	33.7	Caucasian	Pre	No	Yes	Yes	No
High	K107299	35	30.2	Caucasian	Pre	N.A.	Yes	Yes	No
High	K107324	29	26.4	Caucasian	Pre	No	No	Yes	No
High	K107325	26	25.2	Caucasian	Pre	No	No	Yes	No
High	K107339	39	23	Caucasian/Hispanic	Pre	No	Yes	Yes	No
High	K107359	54	22.5	African American/Asian	Post	No	Yes	Yes	No
High	K107435	32	24.3	Caucasian	Pre	No	No	Yes	No
High	K107572	48	39.7	African American	Pre	No	Yes	Yes	No
High	K107658	31	23.7	Caucasian	Pre	No	No	Yes	No
High	K107713	43	22.8	Caucasian	Pre	No	Yes	Yes	No
High	K107731	46	31.9	Caucasian	Pre	No	Yes	Yes	No
High	K107928	22	26.4	Caucasian	Pre	No	No	Yes	No
High	K107962	21	22.6	Caucasian	Pre	No	No	Yes	No
High	K108015	57	21.6	Caucasian/Askenazi Jewish	Post	No	Yes	Yes	No
High	K108029	40	22.6	Caucasian/Askenazi Jewish	Pre	No	No	Yes	No
High	K108035	41	22.7	Caucasian	Pre	No	Yes	Yes	No
High	K108078	50	21	Caucasian	Pre	No	Yes	Yes	No
High	K108105	54	35.4	African American	Pre	No	Yes	Yes	No
High	K108158	45	39.4	Caucasian	Pre	No	Yes	Yes	No
High	K108168	38	35.1	Caucasian	Pre	No	Yes	Yes	No
High	K108301	50	21.1	Caucasian/Asian	Pre	No	Yes	Yes	No
High	K108433	52	24.2	Caucasian	Post	N.A.	Yes	No	No
High	K108838	48	27.6	Caucasian	Pre	No	Yes	No	No
High	K108879	37	30.6	Caucasian	Pre	No	Yes	Yes	No
High	K108883	60	36.9	Caucasian	Post	No	Yes	Yes	No
High	K108895	47	35.3	Caucasian	Pre	No	Yes	Yes	No
High	K108958	27	23.3	African American	Pre	No	No	Yes	No
High	K108994	27	19.6	Caucasian	Pre	No	No	Yes	No
High	K109011	55	21	Caucasian	Post	N.A.	Yes	Yes	No
High	K109019	36	28.8	Caucasian	Pre	N.A.	Yes	Yes	No
High	K109027	25	30.5	Caucasian	Pre	N.A.	No	Yes	No
*:Family history of cancer was defined by whether or not the donor had at least one first-degree blood relative (i.e., mother or sister) diagnosed with breast cancer.

## Sheet: Table S2
Table S2: Differentially expressed transcripts between breasts from women at high risk of breast cancer and breasts from women at average risk (FDR<0.05, t-test p<0.05).
id	Gene name	Description	High_vs_Average_Fold_Change	High_vs_Average_log2fc	High_vs_Average pvalue	High_vs_Average adjusted_pvalue_BH	High_vs_Average t-test pvalue
ENSG00000149968	MMP3	matrix metallopeptidase 3	2.69905	1.43245	0.000499914	0.0161574	0.0444006
ENSG00000241431	.	.	1.83224	0.873609	0.000534502	0.0167131	0.044178
ENSG00000226360	.	.	1.43319	0.519229	0.00402979	0.0487785	0.0430989
ENSG00000167618	LAIR2	leukocyte associated immunoglobulin like receptor 2	0.521788	-0.938465	0.000221821	0.0107343	0.0429017
ENSG00000128383	APOBEC3A	apolipoprotein B mRNA editing enzyme catalytic subunit 3A	0.652458	-0.616043	0.00250247	0.0377006	0.0429017
ENSG00000173212	MAB21L3	mab-21 like 3	0.518513	-0.947547	0.00286266	0.040558	0.0415927
ENSG00000229659	.	.	1.48599	0.571426	0.000354228	0.0137491	0.0413126
ENSG00000285091	AL109840.2	.	1.66765	0.737818	0.00396036	0.0483846	0.0411708
ENSG00000132639	SNAP25	synaptosome associated protein 25	1.98952	0.992421	0.00133285	0.0272288	0.0411403
ENSG00000188243	COMMD6	COMM domain containing 6	1.35083	0.433841	0.00202889	0.0338506	0.0410898
ENSG00000105372	RPS19	ribosomal protein S19	1.53865	0.621662	0.000442969	0.0153326	0.0410103
ENSG00000270388	.	.	0.299959	-1.73716	8.59105e-06	0.00259554	0.0409458
ENSG00000227081	.	.	1.65549	0.72726	0.00018207	0.00962305	0.0400054
ENSG00000163421	PROK2	prokineticin 2	0.438361	-1.18981	0.000792445	0.0205988	0.0393404
ENSG00000189366	ALG1L	ALG1%2C chitobiosyldiphosphodolichol beta-mannosyltransferase like	1.76097	0.816369	0.00160005	0.0300607	0.039258
ENSG00000232199	.	.	1.74765	0.805417	0.0030608	0.0420592	0.0392206
ENSG00000228903	.	.	1.31219	0.391972	0.00373848	0.0469543	0.0389365
ENSG00000115523	GNLY	granulysin	0.684125	-0.547668	0.00379641	0.0471274	0.0385793
ENSG00000244921	.	.	0.160973	-2.63511	1.2658e-06	0.00117914	0.0384994
ENSG00000189182	KRT77	keratin 77	2.18601	1.1283	0.00247781	0.037506	0.0375169
ENSG00000127743	IL17B	interleukin 17B	1.82772	0.870045	0.000629785	0.0183096	0.0374804
ENSG00000064692	SNCAIP	synuclein alpha interacting protein	0.778257	-0.361681	0.00193104	0.0330317	0.0373875
ENSG00000239223	.	.	1.70179	0.767055	0.00117518	0.025739	0.0371114
ENSG00000172809	RPL38	ribosomal protein L38	1.31289	0.392747	0.00174897	0.0315894	0.0358193
ENSG00000224837	.	.	1.63488	0.709186	0.00282206	0.0402647	0.0356511
ENSG00000265688	.	.	1.5456	0.628164	0.00232766	0.0362391	0.0356242
ENSG00000226532	.	.	2.01384	1.00995	0.000256538	0.011735	0.0349586
ENSG00000263563	.	.	1.59694	0.675307	0.00306976	0.0420789	0.0347779
ENSG00000214756	CSKMT	citrate synthase lysine methyltransferase	1.26326	0.337152	0.00198519	0.033499	0.0345028
ENSG00000213432	.	.	1.62216	0.697916	0.00369923	0.0468059	0.0340197
ENSG00000127804	METTL16	methyltransferase like 16	1.12168	0.165666	0.00278429	0.0399796	0.0339939
ENSG00000185149	NPY2R	neuropeptide Y receptor Y2	2.41622	1.27275	0.0013497	0.0273819	0.0337707
ENSG00000142541	RPL13A	ribosomal protein L13a	1.40086	0.486315	0.0017138	0.0313291	0.0309738
ENSG00000239998	LILRA2	leukocyte immunoglobulin like receptor A2	0.686501	-0.542666	0.00204983	0.0340103	0.0302716
ENSG00000132465	JCHAIN	joining chain of multimeric IgA and IgM	1.95724	0.968818	0.0040785	0.0492615	0.029694
ENSG00000186407	CD300E	CD300e molecule	0.64546	-0.6316	0.00286466	0.0405606	0.0295282
ENSG00000271984	.	.	0.432569	-1.209	0.00134587	0.027379	0.0291963
ENSG00000106178	CCL24	C-C motif chemokine ligand 24	0.445709	-1.16583	0.000401432	0.0144755	0.0283333
ENSG00000183379	SYNDIG1L	synapse differentiation inducing 1 like	0.477336	-1.06692	0.000175087	0.00934227	0.0281075
ENSG00000229132	.	.	1.70051	0.76597	0.00400265	0.0486344	0.0272051
ENSG00000138944	SHISAL1	shisa like 1	0.587221	-0.768024	0.0010881	0.0247223	0.0267237
ENSG00000196565	HBG2	hemoglobin subunit gamma 2	0.331733	-1.59191	0.00255789	0.0380991	0.0264434
ENSG00000074696	HACD3	3-hydroxyacyl-CoA dehydratase 3	1.2019	0.265312	0.00358085	0.0459854	0.0264213
ENSG00000274015	.	.	1.70151	0.766817	0.00147879	0.0287783	0.0263733
ENSG00000170558	CDH2	cadherin 2	1.62512	0.700543	0.00282789	0.0402793	0.0261108
ENSG00000063438	AHRR	aryl-hydrocarbon receptor repressor	1.46091	0.546867	0.00324428	0.0432353	0.025982
ENSG00000197958	RPL12	ribosomal protein L12	1.38797	0.472981	0.00207326	0.0341514	0.0253319
ENSG00000243479	.	.	2.61647	1.38762	4.81283e-05	0.00546195	0.025204
ENSG00000101464	PIGU	phosphatidylinositol glycan anchor biosynthesis class U	1.19274	0.254281	0.00215936	0.0348823	0.0250682
ENSG00000272597	.	.	1.47243	0.558202	0.00362843	0.046249	0.0245407
ENSG00000266805	.	.	1.53706	0.620176	0.00307188	0.0420821	0.0236363
ENSG00000166926	MS4A6E	membrane spanning 4-domains A6E	0.212001	-2.23785	0.00270297	0.0393426	0.023539
ENSG00000171551	ECEL1	endothelin converting enzyme like 1	2.03955	1.02825	0.000819437	0.0210093	0.0233655
ENSG00000243649	CFB	complement factor B	0.677399	-0.561923	0.00206585	0.0341109	0.0232493
ENSG00000109475	RPL34	ribosomal protein L34	1.49762	0.582674	0.000394432	0.0143432	0.0231071
ENSG00000142347	MYO1F	myosin IF	0.750537	-0.414004	0.00290747	0.0409251	0.022915
ENSG00000140379	BCL2A1	BCL2 related protein A1	0.5838	-0.776455	0.00111561	0.0248454	0.0223573
ENSG00000134917	ADAMTS8	ADAM metallopeptidase with thrombospondin type 1 motif 8	1.74851	0.806129	0.00382115	0.0472519	0.0221671
ENSG00000197584	KCNMB2	potassium calcium-activated channel subfamily M regulatory beta subunit 2	1.94111	0.95688	0.000126158	0.00793419	0.0220153
ENSG00000236844	.	.	1.57186	0.652474	0.00198833	0.033499	0.021812
ENSG00000186439	TRDN	triadin	0.488997	-1.0321	0.00186417	0.0323582	0.0212875
ENSG00000269893	.	.	1.29504	0.372995	0.00374259	0.0469543	0.0211801
ENSG00000083845	RPS5	ribosomal protein S5	1.40857	0.494231	0.00332215	0.0435876	0.0211493
ENSG00000253768	.	.	1.9768	0.983164	0.00202103	0.033804	0.0208439
ENSG00000178363	CALML3	calmodulin like 3	2.18009	1.12439	0.00121353	0.0259627	0.0208111
ENSG00000086062	B4GALT1	beta-1%2C4-galactosyltransferase 1	1.3618	0.44552	8.0905e-05	0.00683665	0.0206153
ENSG00000083807	SLC27A5	solute carrier family 27 member 5	1.39707	0.482403	0.000875129	0.0219096	0.0204447
ENSG00000271320	.	.	1.68472	0.752512	0.000108078	0.00748265	0.0204138
ENSG00000185303	SFTPA2	surfactant protein A2	1.99667	0.997597	0.00364392	0.04642	0.0201532
ENSG00000105640	RPL18A	ribosomal protein L18a	1.36824	0.452322	0.00247271	0.0374795	0.0200362
ENSG00000258695	.	.	1.51199	0.596446	0.00241097	0.0369062	0.0195567
ENSG00000235978	.	.	1.64728	0.720086	8.09049e-05	0.00683665	0.0194824
ENSG00000237991	.	.	1.52215	0.606108	0.00173399	0.0315504	0.0192526
ENSG00000275385	CCL18	C-C motif chemokine ligand 18	0.531268	-0.912488	0.00402115	0.0487491	0.0192429
ENSG00000281508	.	.	0.591559	-0.757406	0.00387189	0.047641	0.0190681
ENSG00000224397	.	.	0.645645	-0.631186	0.00153159	0.0293166	0.0189989
ENSG00000151704	KCNJ1	potassium voltage-gated channel subfamily J member 1	0.561061	-0.83377	0.00120132	0.0258211	0.0189181
ENSG00000265933	.	.	0.299979	-1.73707	5.341e-05	0.00568613	0.0187774
ENSG00000213261	.	.	1.46779	0.553645	0.00107235	0.0245641	0.0186304
ENSG00000204577	LILRB3	leukocyte immunoglobulin like receptor B3	0.602867	-0.730088	0.000644082	0.0184198	0.0186082
ENSG00000155657	TTN	titin	0.70169	-0.511094	0.0029397	0.0409957	0.0184418
ENSG00000122026	RPL21	ribosomal protein L21	1.40497	0.490539	0.000784401	0.020487	0.0182473
ENSG00000125743	SNRPD2	small nuclear ribonucleoprotein D2 polypeptide	1.34263	0.425065	0.00170406	0.0312445	0.0181406
ENSG00000198918	RPL39	ribosomal protein L39	1.77799	0.830244	1.44183e-05	0.00339975	0.0180821
ENSG00000131469	RPL27	ribosomal protein L27	1.42123	0.507138	0.000798993	0.0206768	0.0180289
ENSG00000183454	GRIN2A	glutamate ionotropic receptor NMDA type subunit 2A	0.598978	-0.739426	0.00166903	0.0308771	0.0180288
ENSG00000173110	HSPA6	heat shock protein family A (Hsp70) member 6	0.669792	-0.578215	0.00149245	0.0288688	0.0180046
ENSG00000211941	IGHV3-11	immunoglobulin heavy variable 3-11 (gene/pseudogene)	1.95654	0.968307	0.00181871	0.0319984	0.0177801
ENSG00000232177	.	.	0.601035	-0.73448	0.00235879	0.0364699	0.017595
ENSG00000137745	MMP13	matrix metallopeptidase 13	1.9218	0.942462	0.00359686	0.0459975	0.0174608
ENSG00000182004	SNRPE	small nuclear ribonucleoprotein polypeptide E	1.26029	0.33376	0.00223992	0.0353504	0.0171776
ENSG00000109321	AREG	amphiregulin	1.76272	0.817804	0.00289071	0.0407786	0.0170962
ENSG00000124490	CRISP2	cysteine rich secretory protein 2	2.28477	1.19205	0.0012951	0.0268097	0.016991
ENSG00000105048	TNNT1	troponin T1%2C slow skeletal type	2.86256	1.51731	0.000166003	0.00907415	0.0169035
ENSG00000232134	.	.	1.59098	0.669918	0.00173502	0.0315504	0.0166388
ENSG00000080166	DCT	dopachrome tautomerase	1.36798	0.452048	0.00256291	0.0381485	0.0163531
ENSG00000260442	.	.	1.56219	0.643571	0.00132761	0.0271808	0.0162612
ENSG00000171858	RPS21	ribosomal protein S21	1.6727	0.742183	0.000110203	0.00748265	0.0161712
ENSG00000178789	CD300LB	CD300 molecule like family member b	0.577225	-0.792794	0.00107611	0.0246207	0.0161612
ENSG00000248079	.	.	1.45756	0.543559	0.00143891	0.0283613	0.0156314
ENSG00000142530	FAM71E1	family with sequence similarity 71 member E1	1.58064	0.660512	0.000644286	0.0184198	0.015289
ENSG00000242551	.	.	1.56369	0.644958	0.00326527	0.0432353	0.0152728
ENSG00000283041	.	.	1.45708	0.543076	0.000162386	0.00895419	0.0151417
ENSG00000132681	ATP1A4	ATPase Na+/K+ transporting subunit alpha 4	1.64966	0.722169	0.000910455	0.0223682	0.0151044
ENSG00000225986	.	.	1.71811	0.78082	0.00267608	0.0391552	0.0149392
ENSG00000126756	UXT	ubiquitously expressed prefoldin like chaperone	1.22371	0.291262	0.00374005	0.0469543	0.0147906
ENSG00000172995	ARPP21	cAMP regulated phosphoprotein 21	0.458399	-1.12532	0.00103233	0.0239666	0.0146542
ENSG00000161970	RPL26	ribosomal protein L26	1.50472	0.589498	0.000148982	0.00878835	0.0143252
ENSG00000073737	DHRS9	dehydrogenase/reductase 9	0.608876	-0.71578	0.00106131	0.0244111	0.0143196
ENSG00000242358	.	.	1.96391	0.973726	0.000136208	0.00834299	0.0141891
ENSG00000235142	.	.	4.20466	2.07199	5.76516e-06	0.00213841	0.014185
ENSG00000168229	PTGDR	prostaglandin D2 receptor	0.753422	-0.40847	0.00404249	0.0488794	0.0139884
ENSG00000225051	.	.	1.40367	0.489207	0.00128054	0.0266814	0.0139144
ENSG00000104549	SQLE	squalene epoxidase	1.36153	0.445229	0.00269064	0.0392594	0.0138851
ENSG00000108018	SORCS1	sortilin related VPS10 domain containing receptor 1	1.53124	0.614699	0.0017799	0.03167	0.0137898
ENSG00000198535	C2CD4A	C2 calcium dependent domain containing 4A	2.3956	1.26038	0.000548215	0.0169757	0.0137888
ENSG00000230916	.	.	0.484394	-1.04575	7.35597e-05	0.00668542	0.0136439
ENSG00000145592	RPL37	ribosomal protein L37	1.31747	0.39777	0.00220168	0.0351092	0.0133464
ENSG00000144713	RPL32	ribosomal protein L32	1.37455	0.458958	0.000691784	0.0190236	0.0133028
ENSG00000228929	.	.	1.30217	0.380923	0.00128899	0.026708	0.0128462
ENSG00000142534	RPS11	ribosomal protein S11	1.27474	0.350201	0.0037046	0.0468195	0.0128335
ENSG00000000938	FGR	FGR proto-oncogene%2C Src family tyrosine kinase	0.666689	-0.584913	0.000394556	0.0143432	0.0125815
ENSG00000235552	.	.	1.37127	0.455508	0.000352571	0.0137086	0.0124184
ENSG00000137959	IFI44L	interferon induced protein 44 like	0.712977	-0.488073	0.00348577	0.0450731	0.0123747
ENSG00000120457	KCNJ5	potassium voltage-gated channel subfamily J member 5	0.752175	-0.41086	0.00187858	0.0324813	0.0123551
ENSG00000145113	MUC4	mucin 4%2C cell surface associated	1.72489	0.786503	0.00276982	0.0398743	0.0123199
ENSG00000185883	ATP6V0C	ATPase H+ transporting V0 subunit c	0.667477	-0.58321	0.00133265	0.0272288	0.0122902
ENSG00000278291	.	.	1.27483	0.350307	0.00230759	0.0360523	0.0121757
ENSG00000125462	C1orf61	chromosome 1 open reading frame 61	1.80514	0.852114	0.00373401	0.0469543	0.0121704
ENSG00000254290	.	.	2.02894	1.02072	0.000207376	0.01028	0.0120036
ENSG00000177954	RPS27	ribosomal protein S27	1.28497	0.361737	0.00392096	0.0481125	0.0119493
ENSG00000224165	.	.	1.29721	0.375417	0.000338335	0.0135536	0.0119171
ENSG00000197405	C5AR1	complement C5a receptor 1	0.700641	-0.513252	0.000973987	0.02324	0.0119106
ENSG00000225573	.	.	1.93952	0.955701	1.01858e-06	0.00106294	0.0118504
ENSG00000100209	HSCB	HscB mitochondrial iron-sulfur cluster cochaperone	1.32551	0.406545	7.35615e-05	0.00668542	0.0117901
ENSG00000109255	NMU	neuromedin U	2.28079	1.18954	0.000678133	0.018862	0.0116957
ENSG00000107833	NPM3	nucleophosmin/nucleoplasmin 3	1.31902	0.399465	0.00388584	0.0477602	0.0116321
ENSG00000197756	RPL37A	ribosomal protein L37a	1.31049	0.39011	0.000974008	0.02324	0.0115626
ENSG00000196196	HRCT1	histidine rich carboxyl terminus 1	0.62649	-0.674637	0.00136324	0.0275071	0.0115467
ENSG00000066827	ZFAT	zinc finger and AT-hook domain containing	0.674751	-0.567572	6.1479e-05	0.00626661	0.0114628
ENSG00000278952	AP003068.4	.	0.577391	-0.79238	0.00243948	0.0372082	0.0113312
ENSG00000230337	.	.	1.54901	0.631349	0.00159375	0.0299929	0.011279
ENSG00000248494	.	.	1.73431	0.794363	0.00302323	0.041774	0.0111869
ENSG00000182566	CLEC4G	C-type lectin domain family 4 member G	0.597249	-0.743596	0.00135431	0.0274097	0.0111299
ENSG00000234851	.	.	1.31119	0.390872	0.00330456	0.043467	0.0108357
ENSG00000164694	FNDC1	fibronectin type III domain containing 1	0.637931	-0.648528	0.00222518	0.0352574	0.010759
ENSG00000228221	.	.	1.80206	0.849649	0.000278734	0.0122876	0.0107262
ENSG00000110700	RPS13	ribosomal protein S13	1.26245	0.336222	0.00382205	0.0472519	0.0105575
ENSG00000213654	GPSM3	G protein signaling modulator 3	0.826292	-0.275277	0.00325573	0.0432353	0.0105544
ENSG00000125691	RPL23	ribosomal protein L23	1.26638	0.340712	0.00359183	0.0459975	0.0105472
ENSG00000211951	IGHV2-26	immunoglobulin heavy variable 2-26	2.06017	1.04276	0.0026209	0.0385863	0.0104612
ENSG00000205629	LCMT1	leucine carboxyl methyltransferase 1	1.15567	0.208734	0.0016453	0.0306922	0.0104288
ENSG00000235065	.	.	1.61112	0.688065	0.000340612	0.0135741	0.0103596
ENSG00000161681	SHANK1	SH3 and multiple ankyrin repeat domains 1	1.61478	0.69134	0.00141643	0.0280985	0.0103505
ENSG00000232119	MCTS1	MCTS1%2C re-initiation and release factor	1.13615	0.184152	0.00263604	0.0387469	0.0103123
ENSG00000108691	CCL2	C-C motif chemokine ligand 2	0.674407	-0.568308	0.000151455	0.00884095	0.0101909
ENSG00000168028	RPSA	ribosomal protein SA	1.42486	0.51082	0.000297987	0.0125916	0.0100585
ENSG00000243679	.	.	0.701815	-0.510838	0.00128609	0.026702	0.010027
ENSG00000131686	CA6	carbonic anhydrase 6	3.43348	1.77967	2.23509e-07	0.000624623	0.00986459
ENSG00000163682	RPL9	ribosomal protein L9	1.48961	0.574934	0.000286296	0.0124228	0.00984348
ENSG00000177410	.	.	1.29696	0.375139	0.00350023	0.0451295	0.00979224
ENSG00000116690	PRG4	proteoglycan 4	0.550287	-0.861743	0.00377322	0.0469543	0.00969166
ENSG00000112306	RPS12	ribosomal protein S12	1.3964	0.481714	0.000777389	0.0203992	0.00953109
ENSG00000226465	.	.	1.43531	0.521359	0.00223698	0.0353443	0.00943052
ENSG00000187922	LCN10	lipocalin 10	0.580483	-0.784674	0.00149473	0.0288688	0.00932023
ENSG00000133027	PEMT	phosphatidylethanolamine N-methyltransferase	0.676387	-0.56408	0.00185976	0.0323582	0.00912381
ENSG00000244716	.	.	1.45924	0.54522	0.0014659	0.028573	0.00911382
ENSG00000113088	GZMK	granzyme K	1.44392	0.52999	0.00319446	0.0429973	0.00901649
ENSG00000276223	.	.	0.611174	-0.710346	0.00382315	0.0472519	0.008992
ENSG00000160180	TFF3	trefoil factor 3	1.90919	0.932959	0.000263374	0.0118238	0.00895915
ENSG00000114391	RPL24	ribosomal protein L24	1.42104	0.506945	0.000345203	0.013607	0.00891246
ENSG00000126759	CFP	complement factor properdin	0.704603	-0.505117	0.000719518	0.0195257	0.00880955
ENSG00000172456	FGGY	FGGY carbohydrate kinase domain containing	1.18025	0.239087	0.00213742	0.0347285	0.00859911
ENSG00000141096	DPEP3	dipeptidase 3	0.60739	-0.719305	0.0023779	0.0365845	0.0085845
ENSG00000095380	NANS	N-acetylneuraminate synthase	1.19288	0.254453	0.00318261	0.0429474	0.00850072
ENSG00000164122	ASB5	ankyrin repeat and SOCS box containing 5	2.45072	1.29321	2.26378e-05	0.00412076	0.0084892
ENSG00000242299	.	.	1.67917	0.747751	7.46558e-05	0.0067469	0.00846141
ENSG00000126603	GLIS2	GLIS family zinc finger 2	0.732596	-0.448911	0.00234646	0.0363799	0.00838878
ENSG00000134339	SAA2	serum amyloid A2	0.557778	-0.842236	0.00222942	0.0352748	0.00838266
ENSG00000173372	C1QA	complement C1q A chain	0.703726	-0.506914	0.00313074	0.0425495	0.00831274
ENSG00000260647	.	.	1.46158	0.547528	0.00290871	0.0409251	0.00830437
ENSG00000270550	IGHV3-30	immunoglobulin heavy variable 3-30	2.05266	1.03749	0.000577294	0.0175527	0.00821135
ENSG00000089250	NOS1	nitric oxide synthase 1	1.82593	0.868634	0.00171767	0.0313741	0.00818391
ENSG00000164587	RPS14	ribosomal protein S14	1.35279	0.43594	0.002463	0.0374085	0.00808417
ENSG00000239246	.	.	1.57671	0.656914	0.00229649	0.0359039	0.00799849
ENSG00000134020	PEBP4	phosphatidylethanolamine binding protein 4	1.52559	0.609371	0.00370204	0.0468136	0.00797259
ENSG00000163584	RPL22L1	ribosomal protein L22 like 1	1.41199	0.497728	0.000991527	0.023433	0.00796344
ENSG00000117399	CDC20	cell division cycle 20	1.47422	0.559949	0.00175224	0.0315894	0.00785635
ENSG00000196372	ASB13	ankyrin repeat and SOCS box containing 13	1.18373	0.243342	0.00324632	0.0432353	0.00785269
ENSG00000091106	NLRC4	NLR family CARD domain containing 4	0.716259	-0.481448	0.00376567	0.0469543	0.00776571
ENSG00000095917	TPSD1	tryptase delta 1	0.443031	-1.17452	0.000730514	0.0196772	0.00774909
ENSG00000124444	ZNF576	zinc finger protein 576	1.14263	0.192355	0.00387961	0.0477098	0.00768226
ENSG00000176563	CNTD1	cyclin N-terminal domain containing 1	1.59943	0.677555	0.000724577	0.0195881	0.00763582
ENSG00000109881	CCDC34	coiled-coil domain containing 34	1.34695	0.429699	0.000829884	0.0212043	0.00759427
ENSG00000100162	CENPM	centromere protein M	1.73673	0.796374	0.000901136	0.0222615	0.00758385
ENSG00000116701	NCF2	neutrophil cytosolic factor 2	0.647343	-0.627397	0.00040351	0.014512	0.00757454
ENSG00000223803	.	.	1.60097	0.678943	0.000531614	0.0166694	0.00756475
ENSG00000181374	CCL13	C-C motif chemokine ligand 13	0.59724	-0.743618	0.00269198	0.0392594	0.00752213
ENSG00000166557	TMED3	transmembrane p24 trafficking protein 3	1.39092	0.476039	0.0037669	0.0469543	0.00739783
ENSG00000171241	SHCBP1	SHC binding and spindle associated 1	1.49684	0.581916	0.00158811	0.0299518	0.00720844
ENSG00000174837	ADGRE1	adhesion G protein-coupled receptor E1	0.645159	-0.632273	0.00114268	0.0252939	0.00720368
ENSG00000171860	C3AR1	complement C3a receptor 1	0.785217	-0.348838	0.00269889	0.0393089	0.00715262
ENSG00000158373	HIST1H2BD	histone cluster 1 H2B family member d	1.51992	0.603991	0.000727784	0.019651	0.00701696
ENSG00000267279	.	.	0.624858	-0.678401	0.00257878	0.0382827	0.00701583
ENSG00000152595	MEPE	matrix extracellular phosphoglycoprotein	4.86177	2.28148	0.000757847	0.0201229	0.00695996
ENSG00000007001	UPP2	uridine phosphorylase 2	1.56916	0.649991	0.000123283	0.00792512	0.00693878
ENSG00000123219	CENPK	centromere protein K	1.44426	0.530326	0.00311056	0.0423783	0.00692933
ENSG00000104738	MCM4	minichromosome maintenance complex component 4	1.26356	0.337489	0.00312409	0.0425109	0.00688474
ENSG00000230715	.	.	0.725341	-0.463268	0.00322126	0.0431761	0.00676221
ENSG00000117472	TSPAN1	tetraspanin 1	1.58163	0.661409	0.00138036	0.0276845	0.00653148
ENSG00000105695	MAG	myelin associated glycoprotein	2.2521	1.17127	0.00330347	0.043467	0.00648905
ENSG00000143947	RPS27A	ribosomal protein S27a	1.42216	0.508085	0.000489944	0.0160611	0.00646849
ENSG00000276980	.	.	0.646999	-0.628166	0.00108363	0.0246707	0.00643722
ENSG00000142676	RPL11	ribosomal protein L11	1.23377	0.303078	0.00402518	0.0487491	0.00640796
ENSG00000010626	LRRC23	leucine rich repeat containing 23	1.14137	0.190766	0.00366652	0.0465951	0.00638551
ENSG00000155511	GRIA1	glutamate ionotropic receptor AMPA type subunit 1	0.618605	-0.692909	0.00234509	0.0363799	0.00638209
ENSG00000235568	NFAM1	NFAT activating protein with ITAM motif 1	0.686376	-0.542928	0.000366233	0.0139709	0.00637462
ENSG00000203710	CR1	complement C3b/C4b receptor 1 (Knops blood group)	0.66838	-0.581259	0.00122362	0.026112	0.00636194
ENSG00000266936	.	.	1.78207	0.833557	0.00332109	0.0435876	0.00634552
ENSG00000135439	AGAP2	ArfGAP with GTPase domain%2C ankyrin repeat and PH domain 2	0.774829	-0.368049	0.00382335	0.0472519	0.00633458
ENSG00000015285	WAS	Wiskott-Aldrich syndrome	0.764805	-0.386836	0.00191524	0.0329123	0.00616148
ENSG00000232472	.	.	1.39105	0.476178	0.00174877	0.0315894	0.00607914
ENSG00000135253	KCP	kielin/chordin-like protein	0.686749	-0.542144	0.00194717	0.0331543	0.0060593
ENSG00000198242	RPL23A	ribosomal protein L23a	1.29705	0.375229	0.000555582	0.0171188	0.00601145
ENSG00000103335	PIEZO1	piezo type mechanosensitive ion channel component 1	0.818505	-0.288936	0.00396475	0.0483846	0.00598953
ENSG00000204628	RACK1	receptor for activated C kinase 1	1.28579	0.362654	0.00127383	0.0265918	0.00598731
ENSG00000021852	C8B	complement C8 beta chain	2.67126	1.41752	0.00186116	0.0323582	0.00597433
ENSG00000006611	USH1C	USH1 protein network component harmonin	1.97386	0.981017	0.00106975	0.0245296	0.00597179
ENSG00000071082	RPL31	ribosomal protein L31	1.3858	0.470717	0.000853469	0.0215849	0.00587624
ENSG00000164045	CDC25A	cell division cycle 25A	1.40516	0.490731	0.00287534	0.0406603	0.00585259
ENSG00000185442	FAM174B	family with sequence similarity 174 member B	1.30712	0.386392	0.00412312	0.0495861	0.00579962
ENSG00000250237	.	.	1.65853	0.729902	0.00414189	0.0496516	0.00579492
ENSG00000068489	PRR11	proline rich 11	1.2869	0.363902	0.00280001	0.0400767	0.00576167
ENSG00000253706	.	.	1.73738	0.79691	0.00245221	0.0373206	0.00575104
ENSG00000197498	RPF2	ribosome production factor 2 homolog	1.21024	0.275294	0.000329884	0.0133367	0.00572923
ENSG00000250620	.	.	0.614076	-0.703511	0.00209297	0.034304	0.00571136
ENSG00000116857	TMEM9	transmembrane protein 9	1.20859	0.273321	0.00386169	0.0475635	0.00570106
ENSG00000141524	TMC6	transmembrane channel like 6	0.814969	-0.295183	0.002891	0.0407786	0.00568908
ENSG00000105011	ASF1B	anti-silencing function 1B histone chaperone	1.49056	0.575852	0.001583	0.0299418	0.00566561
ENSG00000164284	GRPEL2	GrpE like 2%2C mitochondrial	0.88148	-0.182001	0.00399346	0.048587	0.00561256
ENSG00000106443	PHF14	PHD finger protein 14	1.17616	0.234088	0.000188084	0.00973706	0.00557661
ENSG00000167543	TP53I13	tumor protein p53 inducible protein 13	0.73839	-0.437545	0.000251586	0.0115735	0.00549056
ENSG00000123179	EBPL	emopamil binding protein like	1.29857	0.376923	0.00219455	0.035097	0.00548731
ENSG00000142733	MAP3K6	mitogen-activated protein kinase kinase kinase 6	0.819294	-0.287548	0.00277976	0.0399403	0.00547089
ENSG00000145425	RPS3A	ribosomal protein S3A	1.64712	0.719947	2.04182e-05	0.00400196	0.00546063
ENSG00000134326	CMPK2	cytidine/uridine monophosphate kinase 2	0.756898	-0.40183	0.00401539	0.0487363	0.00545154
ENSG00000138180	CEP55	centrosomal protein 55	1.52286	0.606784	0.00316124	0.0428005	0.00544016
ENSG00000218175	.	.	1.56361	0.64488	1.5143e-05	0.00345461	0.00542007
ENSG00000138326	RPS24	ribosomal protein S24	1.36379	0.447619	0.000367057	0.0139709	0.00537386
ENSG00000177666	PNPLA2	patatin like phospholipase domain containing 2	0.711717	-0.490624	0.00284219	0.0403703	0.00536296
ENSG00000165178	.	.	0.705586	-0.503106	0.00255434	0.0380991	0.0053531
ENSG00000174444	RPL4	ribosomal protein L4	1.23039	0.299111	0.00243983	0.0372082	0.00532273
ENSG00000110719	TCIRG1	T cell immune regulator 1%2C ATPase H+ transporting V0 subunit a3	0.798873	-0.323961	0.00396485	0.0483846	0.00531865
ENSG00000090889	KIF4A	kinesin family member 4A	1.5744	0.654806	0.00344523	0.0446263	0.00528942
ENSG00000225438	.	.	2.85843	1.51522	4.55759e-05	0.00536284	0.00525452
ENSG00000123364	HOXC13	homeobox C13	1.8302	0.871999	0.000954996	0.0230322	0.00525141
ENSG00000229117	RPL41	ribosomal protein L41	1.27892	0.354927	0.0029041	0.0409117	0.00520755
ENSG00000093009	CDC45	cell division cycle 45	1.73872	0.798026	0.00104592	0.0241816	0.00520534
ENSG00000133019	CHRM3	cholinergic receptor muscarinic 3	1.53155	0.614996	0.00202041	0.033804	0.00519734
ENSG00000107249	GLIS3	GLIS family zinc finger 3	0.781148	-0.356332	0.000873089	0.021883	0.0051041
ENSG00000156675	RAB11FIP1	RAB11 family interacting protein 1	1.20292	0.26654	0.00304223	0.0419571	0.00506024
ENSG00000029993	HMGB3	high mobility group box 3	1.2244	0.29208	0.00315579	0.0427844	0.00501094
ENSG00000182916	TCEAL7	transcription elongation factor A like 7	1.31556	0.395677	0.000712535	0.0194033	0.00499958
ENSG00000169403	PTAFR	platelet activating factor receptor	0.756014	-0.403515	0.00058723	0.0176593	0.00498417
ENSG00000111432	FZD10	frizzled class receptor 10	1.48029	0.565879	0.00396694	0.0483846	0.00492926
ENSG00000214535	.	.	1.57842	0.658481	0.000325457	0.0132103	0.00491077
ENSG00000182899	RPL35A	ribosomal protein L35a	1.42159	0.507507	0.000344859	0.013607	0.00490335
ENSG00000100575	TIMM9	translocase of inner mitochondrial membrane 9	1.21374	0.279457	0.00135473	0.0274097	0.00486911
ENSG00000105696	TMEM59L	transmembrane protein 59 like	1.72952	0.790375	0.000744973	0.0199603	0.00486389
ENSG00000242951	.	.	1.68202	0.750195	5.4663e-06	0.00207136	0.00485364
ENSG00000142227	EMP3	epithelial membrane protein 3	0.800444	-0.321127	0.00415031	0.0496992	0.00484502
ENSG00000213757	.	.	1.78887	0.839051	1.80089e-05	0.00383453	0.0048275
ENSG00000226741	.	.	0.511196	-0.968051	0.000862775	0.0217464	0.00474979
ENSG00000105426	PTPRS	protein tyrosine phosphatase%2C receptor type S	0.751503	-0.41215	0.00369745	0.0468059	0.00472218
ENSG00000183691	NOG	noggin	1.61662	0.692979	0.000974007	0.02324	0.00471404
ENSG00000213741	RPS29	ribosomal protein S29	1.45839	0.544374	0.000221648	0.0107343	0.00471396
ENSG00000116251	RPL22	ribosomal protein L22	1.18463	0.244441	0.00335193	0.0438754	0.00469199
ENSG00000160460	SPTBN4	spectrin beta%2C non-erythrocytic 4	0.7781	-0.361973	0.00320075	0.0430301	0.00469111
ENSG00000266835	.	.	0.681078	-0.554108	0.00357913	0.0459854	0.00468926
ENSG00000010310	GIPR	gastric inhibitory polypeptide receptor	0.707245	-0.499718	0.00119782	0.0258211	0.00467638
ENSG00000072071	ADGRL1	adhesion G protein-coupled receptor L1	0.829045	-0.270477	0.0039081	0.0480074	0.00467242
ENSG00000260805	.	.	1.23187	0.300853	0.00216562	0.0348823	0.00466381
ENSG00000163106	HPGDS	hematopoietic prostaglandin D synthase	0.77279	-0.371852	0.00417305	0.0499448	0.0046478
ENSG00000113368	LMNB1	lamin B1	1.42247	0.508401	0.00207181	0.0341514	0.00461523
ENSG00000158402	CDC25C	cell division cycle 25C	1.66575	0.736171	0.00304478	0.0419571	0.0045885
ENSG00000080986	NDC80	NDC80%2C kinetochore complex component	1.37086	0.455081	0.00250917	0.0377761	0.0045772
ENSG00000117594	HSD11B1	hydroxysteroid 11-beta dehydrogenase 1	0.586327	-0.770222	0.00219903	0.0351092	0.00456101
ENSG00000165304	MELK	maternal embryonic leucine zipper kinase	1.4664	0.552275	0.00329165	0.0433912	0.00453017
ENSG00000250208	.	.	1.34579	0.428455	0.00410631	0.0495172	0.00452633
ENSG00000143226	FCGR2A	Fc fragment of IgG receptor IIa	0.744706	-0.425258	0.000929773	0.0226684	0.00452422
ENSG00000175063	UBE2C	ubiquitin conjugating enzyme E2 C	1.59926	0.677404	0.00349354	0.0451295	0.004467
ENSG00000143882	ATP6V1C2	ATPase H+ transporting V1 subunit C2	1.38719	0.472166	0.000769703	0.0202905	0.00444926
ENSG00000103316	CRYM	crystallin mu	1.61392	0.690569	0.00417994	0.0499714	0.00442998
ENSG00000236120	.	.	0.66006	-0.59933	0.00219429	0.035097	0.0044255
ENSG00000211448	DIO2	iodothyronine deiodinase 2	3.02499	1.59693	2.65474e-06	0.0015619	0.0044163
ENSG00000068831	RASGRP2	RAS guanyl releasing protein 2	0.734037	-0.446075	0.00208684	0.0342499	0.00440689
ENSG00000225434	.	.	0.615121	-0.701057	0.00287408	0.0406603	0.00439463
ENSG00000249992	TMEM158	transmembrane protein 158 (gene/pseudogene)	1.50784	0.592483	0.00187999	0.0324813	0.00437163
ENSG00000163479	SSR2	signal sequence receptor subunit 2	1.18266	0.242036	0.00318341	0.0429474	0.00435665
ENSG00000186141	POLR3C	RNA polymerase III subunit C	1.11848	0.161545	0.000764527	0.0202385	0.00434885
ENSG00000092470	WDR76	WD repeat domain 76	1.20094	0.264168	0.00115298	0.0254463	0.00433854
ENSG00000164087	POC1A	POC1 centriolar protein A	1.25033	0.322308	0.00174715	0.0315894	0.0043241
ENSG00000261625	.	.	0.577622	-0.791803	0.000245584	0.0114148	0.00431286
ENSG00000101132	PFDN4	prefoldin subunit 4	1.3078	0.387142	0.000665542	0.0186944	0.00430335
ENSG00000266718	.	.	1.90335	0.92854	0.00383706	0.0473428	0.00427521
ENSG00000141401	IMPA2	inositol monophosphatase 2	0.861461	-0.215143	0.00377872	0.046986	0.00425819
ENSG00000240376	.	.	1.34078	0.423076	0.00234026	0.0363594	0.00424016
ENSG00000121068	TBX2	T-box 2	0.733857	-0.44643	0.0040534	0.0489848	0.00423682
ENSG00000142937	RPS8	ribosomal protein S8	1.37278	0.457102	0.00110314	0.0247868	0.0042261
ENSG00000234715	.	.	1.4688	0.554633	0.00134428	0.0273717	0.00422224
ENSG00000261578	.	.	0.629734	-0.667186	0.00292391	0.0409957	0.00419956
ENSG00000143106	PSMA5	proteasome subunit alpha 5	1.15073	0.202546	0.00372689	0.0469543	0.00418473
ENSG00000106355	LSM5	LSM5 homolog%2C U6 small nuclear RNA and mRNA degradation associated	1.20688	0.271281	0.000587669	0.0176593	0.00413345
ENSG00000053372	MRTO4	MRT4 homolog%2C ribosome maturation factor	1.18482	0.244668	0.00187851	0.0324813	0.00412645
ENSG00000100353	EIF3D	eukaryotic translation initiation factor 3 subunit D	1.16083	0.215151	0.00380528	0.047185	0.0041184
ENSG00000100368	CSF2RB	colony stimulating factor 2 receptor beta common subunit	0.724778	-0.464389	0.000516287	0.0165131	0.00411784
ENSG00000285347	.	.	1.72107	0.783306	0.00413418	0.0496124	0.00411647
ENSG00000118402	ELOVL4	ELOVL fatty acid elongase 4	1.25202	0.324253	0.00293145	0.0409957	0.0040819
ENSG00000126787	DLGAP5	DLG associated protein 5	1.70846	0.772695	0.00168057	0.0309493	0.00406948
ENSG00000136237	RAPGEF5	Rap guanine nucleotide exchange factor 5	0.803988	-0.314754	0.00403322	0.0487937	0.00406753
ENSG00000186468	RPS23	ribosomal protein S23	1.26975	0.344542	0.00198426	0.033499	0.0040526
ENSG00000164236	ANKRD33B	ankyrin repeat domain 33B	0.686913	-0.541801	0.00255602	0.0380991	0.00402987
ENSG00000103154	NECAB2	N-terminal EF-hand calcium binding protein 2	0.655064	-0.610292	0.00117044	0.0256796	0.00399626
ENSG00000118181	RPS25	ribosomal protein S25	1.21696	0.283277	0.00279329	0.0400318	0.00397095
ENSG00000189043	NDUFA4	NDUFA4%2C mitochondrial complex associated	1.27611	0.351756	0.00222153	0.0352247	0.00396198
ENSG00000132646	PCNA	proliferating cell nuclear antigen	1.20621	0.270479	0.00168808	0.031062	0.00393122
ENSG00000184678	HIST2H2BE	histone cluster 2 H2B family member e	1.22866	0.297084	0.00257385	0.038235	0.00391552
ENSG00000120742	SERP1	stress associated endoplasmic reticulum protein 1	1.16975	0.226206	0.00238012	0.0365845	0.00388684
ENSG00000138028	CGREF1	cell growth regulator with EF-hand domain 1	1.26909	0.343798	0.00418835	0.0499941	0.00386313
ENSG00000162928	PEX13	peroxisomal biogenesis factor 13	1.11157	0.152604	0.00223564	0.0353443	0.0038476
ENSG00000185686	PRAME	preferentially expressed antigen in melanoma	2.09113	1.06429	0.000815988	0.0209504	0.00380604
ENSG00000205363	C15orf59	chromosome 15 open reading frame 59	0.660259	-0.598896	0.00247151	0.0374795	0.00378905
ENSG00000276043	UHRF1	ubiquitin like with PHD and ring finger domains 1	1.65574	0.727478	0.0027454	0.039658	0.00377907
ENSG00000019186	CYP24A1	cytochrome P450 family 24 subfamily A member 1	2.50596	1.32536	0.00146017	0.0285109	0.00377528
ENSG00000088367	EPB41L1	erythrocyte membrane protein band 4.1 like 1	0.807622	-0.308248	0.00400233	0.0486344	0.00375029
ENSG00000241127	YAE1D1	Yae1 domain containing 1	1.10967	0.150129	0.002923	0.0409957	0.0037159
ENSG00000171864	PRND	prion like protein doppel	0.599218	-0.738847	0.00070633	0.0193049	0.00371208
ENSG00000100526	CDKN3	cyclin dependent kinase inhibitor 3	1.51791	0.602088	0.00115293	0.0254463	0.0037038
ENSG00000123933	MXD4	MAX dimerization protein 4	0.864188	-0.210583	0.00395187	0.048359	0.00369213
ENSG00000125735	TNFSF14	TNF superfamily member 14	0.629209	-0.668389	1.71942e-05	0.00371967	0.0036767
ENSG00000231475	IGHV4-31	immunoglobulin heavy variable 4-31	1.94545	0.960107	0.00109515	0.0247816	0.00365246
ENSG00000234009	.	.	1.46797	0.55382	0.000282892	0.0123224	0.00363697
ENSG00000231312	.	.	0.805675	-0.31173	0.00259914	0.0384319	0.00363243
ENSG00000260552	.	.	1.55574	0.637605	0.000223526	0.010747	0.00359756
ENSG00000254872	.	.	0.653383	-0.613999	0.00369933	0.0468059	0.00359153
ENSG00000134986	NREP	neuronal regeneration related protein	1.19831	0.261	0.00367778	0.0466918	0.00358298
ENSG00000146276	GABRR1	gamma-aminobutyric acid type A receptor rho1 subunit	2.3955	1.26033	0.00118865	0.0258211	0.00355762
ENSG00000143436	MRPL9	mitochondrial ribosomal protein L9	1.10273	0.141082	0.00298266	0.0413526	0.0035528
ENSG00000171992	SYNPO	synaptopodin	0.664751	-0.589114	0.00273876	0.039658	0.003533
ENSG00000047849	MAP4	microtubule associated protein 4	0.798105	-0.32535	0.00413836	0.0496359	0.00353193
ENSG00000148400	NOTCH1	notch 1	0.790082	-0.339927	0.00265073	0.038886	0.00350612
ENSG00000198890	PRMT6	protein arginine methyltransferase 6	1.19013	0.25112	0.00332549	0.0436058	0.00350608
ENSG00000134460	IL2RA	interleukin 2 receptor subunit alpha	0.673224	-0.570842	0.00199126	0.0335231	0.00350236
ENSG00000136888	ATP6V1G1	ATPase H+ transporting V1 subunit G1	1.23248	0.301562	0.00170498	0.0312445	0.00349282
ENSG00000134627	PIWIL4	piwi like RNA-mediated gene silencing 4	1.25126	0.323381	0.00250151	0.0377006	0.0034688
ENSG00000136868	SLC31A1	solute carrier family 31 member 1	1.14247	0.192152	0.00327605	0.0432876	0.00346473
ENSG00000131747	TOP2A	DNA topoisomerase II alpha	1.72191	0.784012	0.00145367	0.0284837	0.00345198
ENSG00000170312	CDK1	cyclin dependent kinase 1	1.36287	0.446644	0.00119426	0.0258211	0.00341731
ENSG00000257524	AL157935.2	.	0.756028	-0.403488	0.00236964	0.0365618	0.00341193
ENSG00000148357	HMCN2	hemicentin 2	0.54494	-0.875831	4.95231e-05	0.00553594	0.00339994
ENSG00000237505	.	.	1.40341	0.488941	0.000555899	0.0171188	0.0033858
ENSG00000024526	DEPDC1	DEP domain containing 1	1.61353	0.690217	0.00396206	0.0483846	0.00337304
ENSG00000168993	CPLX1	complexin 1	0.753507	-0.408307	0.00182151	0.0319984	0.00336767
ENSG00000196205	.	.	1.24204	0.312712	0.00349936	0.0451295	0.00336576
ENSG00000129450	SIGLEC9	sialic acid binding Ig like lectin 9	0.714916	-0.484154	0.000590946	0.0177339	0.00336464
ENSG00000155307	SAMSN1	SAM domain%2C SH3 domain and nuclear localization signals 1	0.790051	-0.339983	0.00249489	0.0376626	0.00336082
ENSG00000131931	THAP1	THAP domain containing 1	1.14117	0.190514	0.00292833	0.0409957	0.00334785
ENSG00000235782	.	.	0.595186	-0.748588	0.00318883	0.0429474	0.00334022
ENSG00000174748	RPL15	ribosomal protein L15	1.231	0.299829	0.00207269	0.0341514	0.00333883
ENSG00000111206	FOXM1	forkhead box M1	1.6371	0.711139	0.00128892	0.026708	0.00333648
ENSG00000102287	GABRE	gamma-aminobutyric acid type A receptor epsilon subunit	0.69686	-0.52106	0.00381513	0.0472519	0.00328528
ENSG00000100219	XBP1	X-box binding protein 1	1.43574	0.521792	0.00262166	0.0385863	0.00324357
ENSG00000198755	RPL10A	ribosomal protein L10a	1.30439	0.383377	0.0015881	0.0299518	0.00323464
ENSG00000157601	MX1	MX dynamin like GTPase 1	0.805497	-0.312049	0.00111961	0.0248819	0.00322833
ENSG00000261335	.	.	1.3337	0.415434	0.00330774	0.0434751	0.00322058
ENSG00000178695	KCTD12	potassium channel tetramerization domain containing 12	0.810292	-0.303486	0.00418291	0.0499714	0.00321845
ENSG00000234093	.	.	1.66696	0.737221	0.00038354	0.0142496	0.00320471
ENSG00000163823	CCR1	C-C motif chemokine receptor 1	0.688547	-0.538372	0.00063357	0.0183341	0.00320301
ENSG00000145692	BHMT	betaine--homocysteine S-methyltransferase	0.614027	-0.703627	0.00218662	0.035097	0.00319657
ENSG00000161642	ZNF385A	zinc finger protein 385A	0.767981	-0.380857	0.00208407	0.0342499	0.00318363
ENSG00000068323	TFE3	transcription factor binding to IGHM enhancer 3	0.810881	-0.302438	0.00373414	0.0469543	0.00314885
ENSG00000105967	TFEC	transcription factor EC	0.774739	-0.368218	0.00274378	0.039658	0.00314496
ENSG00000136378	ADAMTS7	ADAM metallopeptidase with thrombospondin type 1 motif 7	0.727105	-0.459764	0.00282215	0.0402647	0.00313928
ENSG00000011260	UTP18	UTP18%2C small subunit processome component	1.1571	0.210511	0.00338002	0.0441396	0.00313737
ENSG00000089157	RPLP0	ribosomal protein lateral stalk subunit P0	1.37723	0.461772	0.00077654	0.0203992	0.00312695
ENSG00000124802	EEF1E1	eukaryotic translation elongation factor 1 epsilon 1	1.23137	0.300265	0.00180557	0.0319108	0.00312417
ENSG00000165915	SLC39A13	solute carrier family 39 member 13	0.856498	-0.223478	0.00411721	0.0495684	0.00312336
ENSG00000129810	SGO1	shugoshin 1	1.64343	0.716709	0.00272502	0.0395863	0.00312264
ENSG00000182287	AP1S2	adaptor related protein complex 1 sigma 2 subunit	0.841013	-0.2498	0.00339581	0.0442231	0.00311423
ENSG00000066735	KIF26A	kinesin family member 26A	0.712667	-0.488699	0.00161387	0.0302597	0.00310416
ENSG00000149100	EIF3M	eukaryotic translation initiation factor 3 subunit M	1.16442	0.219615	0.00134833	0.0273819	0.00307911
ENSG00000090263	MRPS33	mitochondrial ribosomal protein S33	1.22531	0.293149	0.00179542	0.0318068	0.00307237
ENSG00000175130	MARCKSL1	MARCKS like 1	1.35898	0.442524	0.00330003	0.043467	0.00306289
ENSG00000170855	TRIAP1	TP53 regulated inhibitor of apoptosis 1	1.17994	0.238718	0.00373218	0.0469543	0.00306058
ENSG00000171199	OPRPN	opiorphin prepropeptide	4.28587	2.09959	1.45984e-05	0.00339975	0.00303442
ENSG00000135333	EPHA7	EPH receptor A7	1.77967	0.831609	0.000614862	0.0181591	0.00303428
ENSG00000213949	ITGA1	integrin subunit alpha 1	0.752808	-0.409646	0.00418014	0.0499714	0.00302749
ENSG00000169684	CHRNA5	cholinergic receptor nicotinic alpha 5 subunit	1.41389	0.499672	0.0018328	0.0321127	0.00302171
ENSG00000273841	TAF9	TATA-box binding protein associated factor 9	1.09619	0.132494	0.0039944	0.048587	0.00301964
ENSG00000149554	CHEK1	checkpoint kinase 1	1.42949	0.515497	0.000632847	0.0183341	0.00300593
ENSG00000128965	CHAC1	ChaC glutathione specific gamma-glutamylcyclotransferase 1	0.592241	-0.755744	0.000192944	0.00987661	0.00299731
ENSG00000203685	STUM	stum%2C mechanosensory transduction mediator homolog	1.34797	0.430789	0.00376784	0.0469543	0.00299491
ENSG00000175782	SLC35E3	solute carrier family 35 member E3	1.13044	0.176888	0.00374536	0.0469543	0.00298315
ENSG00000104341	LAPTM4B	lysosomal protein transmembrane 4 beta	1.21272	0.278249	0.0037612	0.0469543	0.00297261
ENSG00000113272	THG1L	tRNA-histidine guanylyltransferase 1 like	1.17462	0.232193	0.00317616	0.042906	0.00297125
ENSG00000261168	.	.	0.725739	-0.462477	0.00346351	0.0448112	0.00296878
ENSG00000162961	DPY30	dpy-30%2C histone methyltransferase complex regulatory subunit	1.17291	0.230095	0.00191148	0.032873	0.00295318
ENSG00000111481	COPZ1	coatomer protein complex subunit zeta 1	1.11919	0.162455	0.00358835	0.0459975	0.00295031
ENSG00000043462	LCP2	lymphocyte cytosolic protein 2	0.814485	-0.29604	0.00130119	0.0268612	0.0029418
ENSG00000146670	CDCA5	cell division cycle associated 5	1.48962	0.574945	0.00056984	0.0174519	0.00291779
ENSG00000185760	KCNQ5	potassium voltage-gated channel subfamily Q member 5	1.62793	0.703038	0.00232944	0.0362416	0.00291018
ENSG00000143369	ECM1	extracellular matrix protein 1	0.747928	-0.419029	0.00253935	0.0379747	0.00289346
ENSG00000072571	HMMR	hyaluronan mediated motility receptor	1.64598	0.71895	0.00147937	0.0287783	0.0028919
ENSG00000122952	ZWINT	ZW10 interacting kinetochore protein	1.3791	0.463725	0.00167808	0.0309493	0.00288314
ENSG00000129250	KIF1C	kinesin family member 1C	0.770736	-0.375691	0.00225347	0.0354369	0.00288039
ENSG00000125166	GOT2	glutamic-oxaloacetic transaminase 2	1.17207	0.229062	0.00326964	0.0432353	0.00286907
ENSG00000184557	SOCS3	suppressor of cytokine signaling 3	0.736397	-0.441444	0.000174057	0.00933189	0.00286295
ENSG00000261135	.	.	1.67017	0.739991	0.00205393	0.0340268	0.00286249
ENSG00000178878	APOLD1	apolipoprotein L domain containing 1	0.69639	-0.522032	0.00252716	0.0379193	0.00286118
ENSG00000102158	MAGT1	magnesium transporter 1	1.1475	0.198495	0.00324627	0.0432353	0.00284264
ENSG00000213553	.	.	1.35986	0.443461	0.00111343	0.0248454	0.0028418
ENSG00000174226	SNX31	sorting nexin 31	0.595398	-0.748073	0.0032128	0.0431504	0.00283574
ENSG00000151743	AMN1	antagonist of mitotic exit network 1 homolog	1.1081	0.148085	0.00385749	0.0475424	0.00283012
ENSG00000143476	DTL	denticleless E3 ubiquitin protein ligase homolog	1.72177	0.78389	7.58779e-05	0.00681286	0.00282154
ENSG00000183508	FAM46C	family with sequence similarity 46 member C	1.46153	0.54748	0.000314623	0.012954	0.00281965
ENSG00000091317	CMTM6	CKLF like MARVEL transmembrane domain containing 6	1.15554	0.20857	0.00377407	0.0469543	0.00281887
ENSG00000187699	C2orf88	chromosome 2 open reading frame 88	1.30838	0.38778	0.00418421	0.0499714	0.00281333
ENSG00000110169	HPX	hemopexin	1.75553	0.811909	0.000396657	0.0143814	0.00281248
ENSG00000152926	ZNF117	zinc finger protein 117	0.762348	-0.391479	0.00292084	0.0409957	0.00280638
ENSG00000178184	PARD6G	par-6 family cell polarity regulator gamma	1.22893	0.297406	0.00255328	0.0380991	0.00280445
ENSG00000232176	.	.	1.41337	0.499134	0.00103171	0.0239666	0.00279595
ENSG00000148303	RPL7A	ribosomal protein L7a	1.27105	0.346018	0.00124276	0.0262861	0.00279508
ENSG00000124104	SNX21	sorting nexin family member 21	0.791212	-0.337864	0.00226542	0.0355674	0.00278956
ENSG00000109182	CWH43	cell wall biogenesis 43 C-terminal homolog	2.02327	1.01669	0.00125687	0.0263668	0.00278093
ENSG00000151320	AKAP6	A-kinase anchoring protein 6	1.58776	0.666996	7.88727e-05	0.00683665	0.00277707
ENSG00000059804	SLC2A3	solute carrier family 2 member 3	0.79423	-0.332371	0.00295048	0.041099	0.00276232
ENSG00000147676	MAL2	mal%2C T cell differentiation protein 2 (gene/pseudogene)	1.18781	0.248302	0.003692	0.0468055	0.0027555
ENSG00000273611	ZNHIT3	zinc finger HIT-type containing 3	1.15576	0.208843	0.000980232	0.0232891	0.0027431
ENSG00000161640	SIGLEC11	sialic acid binding Ig like lectin 11	0.657157	-0.605689	0.00140432	0.027908	0.00273792
ENSG00000166582	CENPV	centromere protein V	1.19077	0.251895	0.00301198	0.0416443	0.00272047
ENSG00000181744	C3orf58	chromosome 3 open reading frame 58	1.23258	0.301686	0.0040241	0.0487491	0.00271815
ENSG00000055044	NOP58	NOP58 ribonucleoprotein	1.16304	0.217902	0.00411179	0.0495565	0.00270666
ENSG00000244459	.	.	0.729718	-0.454589	0.00359232	0.0459975	0.00270412
ENSG00000136205	TNS3	tensin 3	0.757409	-0.400856	0.00294096	0.0409957	0.00270285
ENSG00000133106	EPSTI1	epithelial stromal interaction 1	0.749173	-0.416629	0.000900462	0.0222615	0.00269719
ENSG00000205784	ARRDC5	arrestin domain containing 5	0.704494	-0.50534	0.0030502	0.041991	0.00269245
ENSG00000285095	.	.	1.69882	0.764535	0.00216131	0.0348823	0.00268656
ENSG00000123892	RAB38	RAB38%2C member RAS oncogene family	1.38527	0.470162	0.00399147	0.048587	0.00267915
ENSG00000236036	.	.	1.88591	0.91526	0.00282655	0.0402793	0.00267472
ENSG00000165389	SPTSSA	serine palmitoyltransferase small subunit A	1.17142	0.228263	0.00215426	0.03485	0.00267156
ENSG00000064601	CTSA	cathepsin A	0.868422	-0.203532	0.00349875	0.0451295	0.00266617
ENSG00000275527	.	.	0.650173	-0.621105	0.000870894	0.0218771	0.00265639
ENSG00000019144	PHLDB1	pleckstrin homology like domain family B member 1	0.782988	-0.352937	0.00283437	0.0403298	0.00265637
ENSG00000175489	LRRC25	leucine rich repeat containing 25	0.661644	-0.595874	0.000131939	0.00810375	0.00265519
ENSG00000110237	ARHGEF17	Rho guanine nucleotide exchange factor 17	0.858416	-0.220251	0.00321355	0.0431504	0.00265335
ENSG00000148498	PARD3	par-3 family cell polarity regulator	1.10873	0.148905	0.00366702	0.0465951	0.00264507
ENSG00000159055	MIS18A	MIS18 kinetochore protein A	1.14499	0.195331	0.00235503	0.036437	0.00264281
ENSG00000128059	PPAT	phosphoribosyl pyrophosphate amidotransferase	1.25469	0.327328	0.00360005	0.0459975	0.00264104
ENSG00000170631	ZNF16	zinc finger protein 16	1.12026	0.16384	0.00339523	0.0442231	0.00263371
ENSG00000175895	PLEKHF2	pleckstrin homology and FYVE domain containing 2	1.14655	0.197298	0.00308825	0.0422288	0.00262981
ENSG00000130826	DKC1	dyskerin pseudouridine synthase 1	1.16796	0.223997	0.00330518	0.043467	0.00262233
ENSG00000250286	.	.	0.677502	-0.561702	0.0029749	0.0413361	0.00261753
ENSG00000284692	.	.	2.3388	1.22577	0.00016139	0.00895419	0.00261264
ENSG00000178562	CD28	CD28 molecule	0.682992	-0.550059	0.00110231	0.0247868	0.00260683
ENSG00000271579	.	.	0.645805	-0.630829	0.00139662	0.0278397	0.00259133
ENSG00000121764	HCRTR1	hypocretin receptor 1	0.650369	-0.62067	0.00203497	0.0339131	0.00258814
ENSG00000089009	RPL6	ribosomal protein L6	1.24401	0.314995	0.00143752	0.0283613	0.00258714
ENSG00000167088	SNRPD1	small nuclear ribonucleoprotein D1 polypeptide	1.19811	0.260761	0.00158277	0.0299418	0.00258664
ENSG00000153140	CETN3	centrin 3	1.12872	0.174688	0.0024827	0.0375546	0.00258602
ENSG00000119820	YIPF4	Yip1 domain family member 4	1.07987	0.110857	0.00238093	0.0365845	0.0025711
ENSG00000019582	CD74	CD74 molecule	0.815699	-0.293891	0.00269011	0.0392594	0.00256752
ENSG00000148459	PDSS1	decaprenyl diphosphate synthase subunit 1	1.16151	0.216004	0.00265661	0.0389213	0.00256664
ENSG00000225178	.	.	1.35388	0.4371	0.00268229	0.0392204	0.00255368
ENSG00000226243	.	.	1.3557	0.439037	0.00317512	0.042906	0.00255354
ENSG00000137193	PIM1	Pim-1 proto-oncogene%2C serine/threonine kinase	0.757725	-0.400253	0.00325228	0.0432353	0.00254883
ENSG00000091262	ABCC6	ATP binding cassette subfamily C member 6	0.687769	-0.540004	0.00339889	0.044231	0.00253971
ENSG00000123560	PLP1	proteolipid protein 1	1.29034	0.367755	0.00236163	0.0364709	0.0025366
ENSG00000275152	CCL16	C-C motif chemokine ligand 16	0.696613	-0.52157	0.00383657	0.0473428	0.00253258
ENSG00000256340	.	.	0.677112	-0.562534	0.00294105	0.0409957	0.00251609
ENSG00000189056	RELN	reelin	1.56004	0.64158	0.00110118	0.0247868	0.00251595
ENSG00000143842	SOX13	SRY-box 13	0.885164	-0.175983	0.00361991	0.0461965	0.0025113
ENSG00000125991	ERGIC3	ERGIC and golgi 3	1.15695	0.210326	0.0013807	0.0276845	0.0025099
ENSG00000213398	LCAT	lecithin-cholesterol acyltransferase	0.786877	-0.34579	0.00298158	0.0413526	0.00250525
ENSG00000133112	TPT1	tumor protein%2C translationally-controlled 1	1.25612	0.328971	0.00181075	0.0319518	0.00249616
ENSG00000246228	.	.	1.7432	0.801735	0.0024776	0.037506	0.00248301
ENSG00000186111	PIP5K1C	phosphatidylinositol-4-phosphate 5-kinase type 1 gamma	0.871713	-0.198074	0.00292728	0.0409957	0.00248231
ENSG00000175581	MRPL48	mitochondrial ribosomal protein L48	1.16961	0.226027	0.00300443	0.0415656	0.00247754
ENSG00000197891	SLC22A12	solute carrier family 22 member 12	0.457835	-1.1271	0.00109272	0.0247778	0.00247605
ENSG00000163002	NUP35	nucleoporin 35	1.16311	0.217992	0.003364	0.0440046	0.0024617
ENSG00000042062	RIPOR3	RIPOR family member 3	0.729011	-0.455988	0.00358309	0.0459857	0.00245859
ENSG00000188848	BEND4	BEN domain containing 4	0.603864	-0.727705	0.00139503	0.0278397	0.00245718
ENSG00000180329	CCDC43	coiled-coil domain containing 43	1.08261	0.114512	0.00309741	0.0423038	0.00245034
ENSG00000075188	NUP37	nucleoporin 37	1.1083	0.148344	0.00379002	0.0470741	0.00244054
ENSG00000107551	RASSF4	Ras association domain family member 4	0.793121	-0.334386	0.00260982	0.0385149	0.00243513
ENSG00000182048	.	.	0.600999	-0.734565	0.000160579	0.00895419	0.00243485
ENSG00000174173	TRMT10C	tRNA methyltransferase 10C%2C mitochondrial RNase P subunit	1.17356	0.230892	0.00234995	0.0364087	0.00243474
ENSG00000163249	CCNYL1	cyclin Y like 1	0.830046	-0.268736	0.00340429	0.0442756	0.00242884
ENSG00000101888	NXT2	nuclear transport factor 2 like export factor 2	1.15872	0.212527	0.00231563	0.0361274	0.0024284
ENSG00000183837	PNMA3	PNMA family member 3	0.700601	-0.513335	0.000532579	0.0166763	0.00242424
ENSG00000085760	MTIF2	mitochondrial translational initiation factor 2	1.07873	0.109338	0.00376087	0.0469543	0.00242218
ENSG00000119242	CCDC92	coiled-coil domain containing 92	0.824142	-0.279036	0.00249695	0.0376682	0.00241346
ENSG00000283632	EXOC3L2	exocyst complex component 3 like 2	0.722044	-0.469841	0.00150908	0.0290311	0.00240684
ENSG00000122565	CBX3	chromobox 3	1.105	0.144052	0.00366809	0.0465951	0.00240341
ENSG00000138442	WDR12	WD repeat domain 12	1.13577	0.183665	0.00306729	0.0420708	0.00240157
ENSG00000125630	POLR1B	RNA polymerase I subunit B	1.16976	0.226208	0.00279082	0.040022	0.00239998
ENSG00000140853	NLRC5	NLR family CARD domain containing 5	0.777468	-0.363145	0.00064988	0.0184429	0.00239692
ENSG00000260249	.	.	1.59103	0.669964	0.00169442	0.0311275	0.0023905
ENSG00000135472	FAIM2	Fas apoptotic inhibitory molecule 2	1.48156	0.56712	0.00166122	0.0308215	0.00238879
ENSG00000112742	TTK	TTK protein kinase	1.51982	0.603904	0.00373204	0.0469543	0.00238746
ENSG00000173726	TOMM20	translocase of outer mitochondrial membrane 20	1.19195	0.253318	0.00209442	0.034304	0.00237904
ENSG00000225940	C5orf67	chromosome 5 open reading frame 67	1.76081	0.816243	0.00149299	0.0288688	0.00237836
ENSG00000253250	C8orf88	chromosome 8 open reading frame 88	1.19631	0.258588	0.00275928	0.0397739	0.00237813
ENSG00000114013	CD86	CD86 molecule	0.773554	-0.370425	0.00122625	0.0261174	0.00237539
ENSG00000070756	PABPC1	poly(A) binding protein cytoplasmic 1	1.176	0.233891	0.0018298	0.0320853	0.00237258
ENSG00000107949	BCCIP	BRCA2 and CDKN1A interacting protein	1.08383	0.116144	0.00269783	0.0393089	0.00236477
ENSG00000163331	DAPL1	death associated protein like 1	2.25026	1.17009	4.49613e-05	0.00532526	0.00235873
ENSG00000273284	.	.	0.782993	-0.352929	0.00413037	0.0495986	0.0023554
ENSG00000174371	EXO1	exonuclease 1	1.83407	0.875045	0.000256672	0.011735	0.00235495
ENSG00000112996	MRPS30	mitochondrial ribosomal protein S30	1.15243	0.204679	0.000489052	0.0160554	0.00235409
ENSG00000229425	.	.	0.621039	-0.687245	0.0012099	0.0259528	0.00235363
ENSG00000143067	ZNF697	zinc finger protein 697	0.868382	-0.203598	0.00397692	0.0484798	0.00235015
ENSG00000109625	CPZ	carboxypeptidase Z	0.624649	-0.678883	0.0017629	0.0316027	0.0023494
ENSG00000198015	MRPL42	mitochondrial ribosomal protein L42	1.11083	0.151638	0.00313517	0.0425839	0.00234883
ENSG00000133800	LYVE1	lymphatic vessel endothelial hyaluronan receptor 1	0.722966	-0.468001	0.00304582	0.0419571	0.00234054
ENSG00000277879	.	.	0.707046	-0.500125	0.000753913	0.0200693	0.00233773
ENSG00000176723	ZNF843	zinc finger protein 843	1.15938	0.213357	0.00412978	0.0495986	0.0023359
ENSG00000065717	TLE2	transducin like enhancer of split 2	0.838254	-0.254541	0.00323855	0.0432353	0.00233041
ENSG00000203485	INF2	inverted formin%2C FH2 and WH2 domain containing	0.744388	-0.425874	0.00110009	0.0247868	0.00232638
ENSG00000138160	KIF11	kinesin family member 11	1.39761	0.482959	0.00116349	0.0255903	0.00232355
ENSG00000134419	RPS15A	ribosomal protein S15a	1.50472	0.5895	0.000102126	0.00742598	0.00232316
ENSG00000162639	HENMT1	HEN methyltransferase 1	1.12181	0.165825	0.00186361	0.0323582	0.00232257
ENSG00000087338	GMCL1	germ cell-less%2C spermatogenesis associated 1	1.13874	0.187435	0.00242529	0.0370877	0.00231709
ENSG00000010671	BTK	Bruton tyrosine kinase	0.811903	-0.300621	0.00258646	0.038295	0.00230602
ENSG00000162757	C1orf74	chromosome 1 open reading frame 74	1.18943	0.250272	0.00213125	0.0346533	0.00230423
ENSG00000183963	SMTN	smoothelin	0.823688	-0.27983	0.00305936	0.0420592	0.00230308
ENSG00000007038	PRSS21	serine protease 21	2.01192	1.00857	0.00212576	0.0345892	0.00229766
ENSG00000161835	GRASP	general receptor for phosphoinositides 1 associated scaffold protein	0.734681	-0.444811	0.000768787	0.0202905	0.00229614
ENSG00000204194	.	.	1.9174	0.939153	4.58453e-05	0.0053663	0.00229476
ENSG00000230084	.	.	0.733059	-0.447998	0.00380038	0.0471504	0.00228313
ENSG00000184661	CDCA2	cell division cycle associated 2	1.61797	0.694184	0.00175303	0.0315894	0.00228309
ENSG00000213326	.	.	1.45386	0.539891	0.000885387	0.022043	0.00227912
ENSG00000166225	FRS2	fibroblast growth factor receptor substrate 2	1.12006	0.163582	0.00393048	0.0481906	0.00227859
ENSG00000278500	AC009336.2	.	0.664292	-0.590111	0.00328868	0.0433912	0.00227427
ENSG00000198783	ZNF830	zinc finger protein 830	1.10572	0.144992	0.00369302	0.0468055	0.00227262
ENSG00000187109	NAP1L1	nucleosome assembly protein 1 like 1	1.14886	0.200202	0.0018714	0.0324082	0.00227049
ENSG00000198876	DCAF12	DDB1 and CUL4 associated factor 12	1.09499	0.130913	0.00394528	0.0483313	0.00226805
ENSG00000085365	SCAMP1	secretory carrier membrane protein 1	1.12906	0.175121	0.00408484	0.0492848	0.00226668
ENSG00000274605	.	.	1.17484	0.232469	0.00325753	0.0432353	0.00226288
ENSG00000112312	GMNN	geminin%2C DNA replication inhibitor	1.29007	0.367454	0.000850894	0.0215685	0.00226026
ENSG00000148482	SLC39A12	solute carrier family 39 member 12	2.0655	1.04649	3.01445e-05	0.00449294	0.00225517
ENSG00000111653	ING4	inhibitor of growth family member 4	1.12648	0.171824	0.00167559	0.030934	0.00225442
ENSG00000148965	SAA4	serum amyloid A4%2C constitutive	0.612739	-0.706656	0.000939145	0.0227481	0.00224114
ENSG00000109270	LAMTOR3	late endosomal/lysosomal adaptor%2C MAPK and MTOR activator 3	1.13028	0.176681	0.0032687	0.0432353	0.00223327
ENSG00000172292	CERS6	ceramide synthase 6	1.19833	0.261022	0.00122402	0.026112	0.0022308
ENSG00000101057	MYBL2	MYB proto-oncogene like 2	1.62655	0.701816	0.000257883	0.0117663	0.00222758
ENSG00000168994	PXDC1	PX domain containing 1	0.755319	-0.404842	0.000966383	0.0231569	0.00222515
ENSG00000137804	NUSAP1	nucleolar and spindle associated protein 1	1.59692	0.675288	0.000535256	0.0167133	0.00222355
ENSG00000115474	KCNJ13	potassium voltage-gated channel subfamily J member 13	2.65437	1.40837	1.45296e-05	0.00339975	0.00221688
ENSG00000232528	.	.	1.7783	0.830495	0.00308484	0.042208	0.00221588
ENSG00000185989	RASA3	RAS p21 protein activator 3	0.741893	-0.430717	0.00324476	0.0432353	0.00221518
ENSG00000221946	FXYD7	FXYD domain containing ion transport regulator 7	0.702116	-0.510219	0.00229017	0.0358302	0.00221258
ENSG00000145741	BTF3	basic transcription factor 3	1.19278	0.254323	0.0021596	0.0348823	0.00220883
ENSG00000149294	NCAM1	neural cell adhesion molecule 1	0.732142	-0.449804	0.000308384	0.0128151	0.00220781
ENSG00000171863	RPS7	ribosomal protein S7	1.38493	0.469811	0.000580197	0.0175527	0.00219423
ENSG00000139718	SETD1B	SET domain containing 1B	0.868782	-0.202934	0.00203854	0.0339131	0.00218794
ENSG00000124217	MOCS3	molybdenum cofactor synthesis 3	1.12808	0.173875	0.00201108	0.0337298	0.00218117
ENSG00000136826	KLF4	Kruppel like factor 4	0.765885	-0.384801	0.00205063	0.0340103	0.00217958
ENSG00000168386	FILIP1L	filamin A interacting protein 1 like	0.701769	-0.510932	0.00119637	0.0258211	0.00217669
ENSG00000166780	C16orf45	chromosome 16 open reading frame 45	0.820563	-0.285314	0.0029565	0.0411265	0.00217106
ENSG00000185168	.	.	0.702284	-0.509873	0.00111624	0.0248454	0.0021676
ENSG00000163083	INHBB	inhibin beta B subunit	0.841307	-0.249297	0.00199676	0.0335904	0.00216043
ENSG00000255690	TRIL	TLR4 interactor with leucine rich repeats	1.1999	0.262919	0.00325658	0.0432353	0.00215688
ENSG00000128284	APOL3	apolipoprotein L3	0.80426	-0.314266	0.00258601	0.038295	0.00215573
ENSG00000166451	CENPN	centromere protein N	1.22781	0.296087	0.00149528	0.0288688	0.002153
ENSG00000184271	POU6F1	POU class 6 homeobox 1	0.864229	-0.210515	0.0037394	0.0469543	0.00215236
ENSG00000166839	ANKDD1A	ankyrin repeat and death domain containing 1A	0.669464	-0.578922	0.000642403	0.0184131	0.00214659
ENSG00000086598	TMED2	transmembrane p24 trafficking protein 2	1.14756	0.198569	0.00251292	0.037807	0.00214191
ENSG00000129195	PIMREG	PICALM interacting mitotic regulator	1.69055	0.757494	0.00180833	0.0319343	0.00213948
ENSG00000268297	.	.	0.593684	-0.752234	0.00101754	0.0237713	0.00213358
ENSG00000196547	MAN2A2	mannosidase alpha class 2A member 2	0.85994	-0.217692	0.00414882	0.0496992	0.0021323
ENSG00000122642	FKBP9	FK506 binding protein 9	0.835373	-0.259507	0.00408191	0.0492761	0.00212833
ENSG00000128708	HAT1	histone acetyltransferase 1	1.14204	0.191608	0.00264075	0.0387906	0.0021245
ENSG00000162377	COA7	cytochrome c oxidase assembly factor 7 (putative)	1.15697	0.210351	0.00204525	0.0339716	0.00212425
ENSG00000167566	NCKAP5L	NCK associated protein 5 like	0.796238	-0.328728	0.00205479	0.0340268	0.00212361
ENSG00000101280	ANGPT4	angiopoietin 4	0.623808	-0.680825	0.0032249	0.0431989	0.0021197
ENSG00000100292	HMOX1	heme oxygenase 1	0.691096	-0.533043	0.0006795	0.0188715	0.00211669
ENSG00000168461	RAB31	RAB31%2C member RAS oncogene family	0.803125	-0.316303	0.00221812	0.0351956	0.00211559
ENSG00000150672	DLG2	discs large MAGUK scaffold protein 2	1.19735	0.259846	0.00125719	0.0263668	0.0021154
ENSG00000272789	.	.	0.621144	-0.687	0.00167921	0.0309493	0.00211154
ENSG00000119523	ALG2	ALG2%2C alpha-1%2C3/1%2C6-mannosyltransferase	1.09622	0.132541	0.00322845	0.0432206	0.00210594
ENSG00000140090	SLC24A4	solute carrier family 24 member 4	0.621179	-0.68692	0.000303328	0.0126909	0.0021017
ENSG00000021574	SPAST	spastin	1.09813	0.135043	0.00358744	0.0459975	0.0020973
ENSG00000188846	RPL14	ribosomal protein L14	1.27041	0.345295	0.000649592	0.0184429	0.00209063
ENSG00000142173	COL6A2	collagen type VI alpha 2 chain	0.716602	-0.480755	0.000839147	0.0213434	0.00208857
ENSG00000120913	PDLIM2	PDZ and LIM domain 2	0.846052	-0.241182	0.00275486	0.0397358	0.00208205
ENSG00000234160	.	.	1.33394	0.415695	3.83682e-05	0.0049017	0.00207907
ENSG00000253771	.	.	1.30587	0.385009	0.00288926	0.0407786	0.00206879
ENSG00000183520	UTP11	UTP11%2C small subunit processome component	1.09204	0.127029	0.00310189	0.0423038	0.0020602
ENSG00000145979	TBC1D7	TBC1 domain family member 7	1.17008	0.226605	0.000746954	0.0199757	0.00205879
ENSG00000147604	RPL7	ribosomal protein L7	1.2972	0.375396	0.000585126	0.0176541	0.00205705
ENSG00000206190	ATP10A	ATPase phospholipid transporting 10A (putative)	0.811044	-0.302148	0.00157948	0.0299258	0.0020554
ENSG00000213145	CRIP1	cysteine rich protein 1	0.718949	-0.476038	0.00225401	0.0354369	0.00204961
ENSG00000162552	WNT4	Wnt family member 4	1.83136	0.872912	0.00038685	0.0142496	0.00204733
ENSG00000229782	.	.	0.64971	-0.622132	0.00396538	0.0483846	0.00204592
ENSG00000065183	WDR3	WD repeat domain 3	1.12556	0.170646	0.00304586	0.0419571	0.00204346
ENSG00000185437	SH3BGR	SH3 domain binding glutamate rich protein	1.19998	0.263011	0.00258372	0.038295	0.00203775
ENSG00000203875	.	.	1.6299	0.704787	2.61819e-06	0.0015619	0.00203506
ENSG00000146054	TRIM7	tripartite motif containing 7	0.75379	-0.407765	0.00329089	0.0433912	0.00203414
ENSG00000147044	CASK	calcium/calmodulin dependent serine protein kinase	1.1401	0.189158	0.00276168	0.0397828	0.00203313
ENSG00000258088	.	.	2.27955	1.18875	0.00358101	0.0459854	0.00202598
ENSG00000154479	CCDC173	coiled-coil domain containing 173	1.50339	0.588218	0.0020147	0.0337651	0.00202542
ENSG00000137563	GGH	gamma-glutamyl hydrolase	1.25642	0.329316	0.00164852	0.0306929	0.00202411
ENSG00000094975	SUCO	SUN domain containing ossification factor	1.12078	0.1645	0.00402126	0.0487491	0.00202393
ENSG00000131779	PEX11B	peroxisomal biogenesis factor 11 beta	1.10003	0.137541	0.00238678	0.0366241	0.00202247
ENSG00000148384	INPP5E	inositol polyphosphate-5-phosphatase E	0.849134	-0.235935	0.00285549	0.0405077	0.00202208
ENSG00000182264	IZUMO1	izumo sperm-egg fusion 1	0.640724	-0.642225	0.0017526	0.0315894	0.00202087
ENSG00000198331	HYLS1	HYLS1%2C centriolar and ciliogenesis associated	1.11681	0.159383	0.00340738	0.0442901	0.00201958
ENSG00000280067	AC023818.1	.	0.712631	-0.488773	0.00312856	0.0425458	0.00201397
ENSG00000151689	INPP1	inositol polyphosphate-1-phosphatase	0.896884	-0.157007	0.00371604	0.0469084	0.00201126
ENSG00000103021	CCDC113	coiled-coil domain containing 113	1.11341	0.15499	0.00393164	0.0481906	0.00200672
ENSG00000105698	USF2	upstream transcription factor 2%2C c-fos interacting	0.876522	-0.190137	0.00198085	0.033499	0.00200638
ENSG00000146592	CREB5	cAMP responsive element binding protein 5	0.801394	-0.319417	0.002601	0.0384339	0.00200577
ENSG00000128805	ARHGAP22	Rho GTPase activating protein 22	0.788623	-0.342592	0.00200667	0.0336958	0.00200339
ENSG00000257337	.	.	0.805939	-0.311258	0.00119867	0.0258211	0.00200319
ENSG00000046604	DSG2	desmoglein 2	1.18951	0.250364	0.00368001	0.0466935	0.00199409
ENSG00000132205	EMILIN2	elastin microfibril interfacer 2	0.796984	-0.327377	0.00309845	0.0423038	0.00199211
ENSG00000141627	DYM	dymeclin	1.11652	0.159005	0.00271656	0.0394993	0.00199143
ENSG00000179364	PACS2	phosphofurin acidic cluster sorting protein 2	0.842721	-0.246873	0.00175657	0.0315894	0.0019871
ENSG00000224982	TMEM233	transmembrane protein 233	0.671677	-0.574161	0.0037446	0.0469543	0.00198093
ENSG00000134490	TMEM241	transmembrane protein 241	1.19514	0.257182	0.0032601	0.0432353	0.00198049
ENSG00000148229	POLE3	DNA polymerase epsilon 3%2C accessory subunit	1.12748	0.173099	0.00234283	0.0363741	0.00197788
ENSG00000076067	RBMS2	RNA binding motif single stranded interacting protein 2	0.851287	-0.232283	0.00328967	0.0433912	0.00197621
ENSG00000102738	MRPS31	mitochondrial ribosomal protein S31	1.0866	0.119824	0.00271727	0.0394993	0.00197562
ENSG00000105808	RASA4	RAS p21 protein activator 4	0.699932	-0.514712	0.0013648	0.0275137	0.00196646
ENSG00000115866	DARS	aspartyl-tRNA synthetase	1.10622	0.145637	0.00319937	0.0430301	0.00196365
ENSG00000145685	LHFPL2	LHFPL tetraspan subfamily member 2	1.22675	0.294846	0.00322078	0.0431761	0.00195771
ENSG00000256061	DNAAF4	dynein axonemal assembly factor 4	1.33719	0.419207	0.00227536	0.0356484	0.00195752
ENSG00000258479	.	.	1.61503	0.691559	0.00132044	0.0270626	0.00195654
ENSG00000011600	TYROBP	TYRO protein tyrosine kinase binding protein	0.691776	-0.531624	0.000325576	0.0132103	0.00195596
ENSG00000166670	MMP10	matrix metallopeptidase 10	2.34932	1.23224	0.000451501	0.0154582	0.00195552
ENSG00000077152	UBE2T	ubiquitin conjugating enzyme E2 T	1.38989	0.474969	0.00219988	0.0351092	0.00195405
ENSG00000233101	.	.	0.734341	-0.445478	0.00398181	0.048513	0.00195383
ENSG00000165512	ZNF22	zinc finger protein 22	1.1361	0.18409	0.0034107	0.0443073	0.00195222
ENSG00000198034	RPS4X	ribosomal protein S4%2C X-linked	1.28113	0.357421	0.000759974	0.0201551	0.00194799
ENSG00000283175	.	.	0.581557	-0.782009	0.00111359	0.0248454	0.00194508
ENSG00000168036	CTNNB1	catenin beta 1	1.15003	0.201676	0.00362225	0.0461965	0.00194342
ENSG00000058262	SEC61A1	Sec61 translocon alpha 1 subunit	1.07593	0.105588	0.00178255	0.0316792	0.00194223
ENSG00000230629	.	.	1.36868	0.452785	0.000665596	0.0186944	0.00194191
ENSG00000176890	TYMS	thymidylate synthetase	1.58825	0.667438	0.000791863	0.0205988	0.00194158
ENSG00000151748	SAV1	salvador family WW domain containing protein 1	1.13131	0.177988	0.00292873	0.0409957	0.00194077
ENSG00000196433	ASMT	acetylserotonin O-methyltransferase	0.711293	-0.491484	0.00376547	0.0469543	0.00193884
ENSG00000236939	.	.	0.648082	-0.625752	0.00375657	0.0469543	0.00193713
ENSG00000232692	.	.	1.69794	0.763785	0.00344127	0.0446009	0.00193256
ENSG00000158258	CLSTN2	calsyntenin 2	0.636431	-0.651924	0.00127386	0.0265918	0.00193173
ENSG00000142871	CYR61	cysteine rich angiogenic inducer 61	0.822082	-0.282645	0.00136613	0.0275158	0.00192642
ENSG00000160883	HK3	hexokinase 3	0.556686	-0.845064	9.24199e-05	0.00716456	0.00192197
ENSG00000099785	2020-03-02	membrane associated ring-CH-type finger 2	0.733386	-0.447355	0.00137344	0.0276133	0.00192076
ENSG00000180198	RCC1	regulator of chromosome condensation 1	1.23068	0.299455	0.00300026	0.0415336	0.00192048
ENSG00000124766	SOX4	SRY-box 4	1.28188	0.35826	0.000896533	0.0221969	0.00191386
ENSG00000173706	HEG1	heart development protein with EGF like domains 1	0.755776	-0.403968	0.00375541	0.0469543	0.00191058
ENSG00000163875	MEAF6	MYST/Esa1 associated factor 6	1.08679	0.120077	0.00325591	0.0432353	0.00190939
ENSG00000177485	ZBTB33	zinc finger and BTB domain containing 33	1.16047	0.21471	0.00306511	0.0420667	0.00190843
ENSG00000198933	TBKBP1	TBK1 binding protein 1	0.839163	-0.252978	0.00231297	0.0361111	0.0019044
ENSG00000176454	LPCAT4	lysophosphatidylcholine acyltransferase 4	0.849676	-0.235016	0.00351929	0.0453491	0.00190109
ENSG00000145293	ENOPH1	enolase-phosphatase 1	1.16777	0.223758	0.0014439	0.0283893	0.00189609
ENSG00000227082	.	.	0.672601	-0.572177	0.0016576	0.0307974	0.00189247
ENSG00000213790	.	.	1.21941	0.286179	0.0034988	0.0451295	0.00188843
ENSG00000181467	RAP2B	RAP2B%2C member of RAS oncogene family	0.863445	-0.211823	0.00174767	0.0315894	0.0018859
ENSG00000101336	HCK	HCK proto-oncogene%2C Src family tyrosine kinase	0.695021	-0.524872	7.83145e-05	0.00683665	0.0018836
ENSG00000259863	.	.	0.671773	-0.573955	0.0023395	0.0363594	0.00188291
ENSG00000118707	TGIF2	TGFB induced factor homeobox 2	1.19565	0.2578	0.00219123	0.035097	0.00188024
ENSG00000280003	AC097637.2	.	0.678929	-0.558667	0.00177322	0.0316587	0.00188
ENSG00000134061	CD180	CD180 molecule	1.68655	0.754073	2.02955e-05	0.00400196	0.00187534
ENSG00000100823	APEX1	apurinic/apyrimidinic endodeoxyribonuclease 1	1.11794	0.160838	0.00213947	0.0347364	0.00186935
ENSG00000065911	MTHFD2	methylenetetrahydrofolate dehydrogenase (NADP+ dependent) 2%2C methenyltetrahydrofolate cyclohydrolase	1.23264	0.301747	0.000964926	0.0231528	0.00186601
ENSG00000138587	MNS1	meiosis specific nuclear structural 1	1.24669	0.318101	0.0015483	0.02951	0.00186449
ENSG00000275155	.	.	0.737885	-0.438533	0.00158623	0.0299518	0.00185548
ENSG00000162851	TFB2M	transcription factor B2%2C mitochondrial	1.11713	0.159791	0.00211298	0.0344314	0.00184941
ENSG00000247626	MARS2	methionyl-tRNA synthetase 2%2C mitochondrial	1.22581	0.29373	0.00252184	0.0378902	0.00184783
ENSG00000168995	SIGLEC7	sialic acid binding Ig like lectin 7	0.715319	-0.483341	0.000945296	0.0228475	0.00184722
ENSG00000215018	COL28A1	collagen type XXVIII alpha 1 chain	1.53898	0.621976	0.00134988	0.0273819	0.00184437
ENSG00000087301	TXNDC16	thioredoxin domain containing 16	1.14353	0.193499	0.00401407	0.0487363	0.00184375
ENSG00000080573	COL5A3	collagen type V alpha 3 chain	0.673599	-0.570038	0.00274675	0.039658	0.00183908
ENSG00000124875	CXCL6	C-X-C motif chemokine ligand 6	2.59237	1.37427	3.45013e-05	0.00470332	0.00183659
ENSG00000142798	HSPG2	heparan sulfate proteoglycan 2	0.700582	-0.513375	0.00216297	0.0348823	0.00183585
ENSG00000134668	SPOCD1	SPOC domain containing 1	0.624671	-0.678833	7.75565e-05	0.00683665	0.00183219
ENSG00000157593	SLC35B2	solute carrier family 35 member B2	1.14254	0.192242	0.00217897	0.0350469	0.00183029
ENSG00000100191	SLC5A4	solute carrier family 5 member 4	0.696129	-0.522574	0.00375337	0.0469543	0.00182159
ENSG00000206417	.	.	0.794709	-0.331502	0.00194593	0.0331543	0.00181987
ENSG00000111077	TNS2	tensin 2	0.727375	-0.459228	0.000883807	0.0220282	0.00181714
ENSG00000196793	ZNF239	zinc finger protein 239	1.33021	0.411649	0.00174475	0.0315894	0.00181156
ENSG00000226525	.	.	1.57285	0.653385	0.00041538	0.014729	0.00180985
ENSG00000234797	.	.	1.5655	0.646625	0.000311096	0.0128548	0.0018097
ENSG00000105514	RAB3D	RAB3D%2C member RAS oncogene family	1.18322	0.242719	0.00177573	0.0316587	0.00180284
ENSG00000124440	HIF3A	hypoxia inducible factor 3 alpha subunit	0.691572	-0.53205	0.00118033	0.0257702	0.00179718
ENSG00000204856	FAM216A	family with sequence similarity 216 member A	1.23059	0.299352	0.00241177	0.0369062	0.00178898
ENSG00000090539	CHRD	chordin	0.786794	-0.345943	0.00143982	0.0283613	0.00178529
ENSG00000181381	DDX60L	DExD/H-box 60 like	0.843145	-0.246147	0.00274035	0.039658	0.00178508
ENSG00000189057	FAM111B	family with sequence similarity 111 member B	1.89511	0.922284	0.00034231	0.0135871	0.0017779
ENSG00000140718	FTO	FTO%2C alpha-ketoglutarate dependent dioxygenase	1.17659	0.234613	0.00179797	0.0318268	0.00176258
ENSG00000228789	.	.	0.634796	-0.655634	0.00150778	0.0290311	0.00175897
ENSG00000223750	.	.	1.77412	0.827104	0.0038194	0.0472519	0.0017563
ENSG00000087586	AURKA	aurora kinase A	1.28604	0.362931	0.00106265	0.0244168	0.00175595
ENSG00000167419	LPO	lactoperoxidase	2.31763	1.21265	0.000236156	0.0110687	0.00175435
ENSG00000281831	.	.	0.56623	-0.820539	0.000927322	0.0226662	0.00174881
ENSG00000118308	LRMP	lymphoid restricted membrane protein	0.796388	-0.328457	0.00317283	0.042906	0.00174677
ENSG00000168116	KIAA1586	KIAA1586	1.13111	0.177745	0.0012665	0.0265123	0.00174257
ENSG00000272473	.	.	0.621559	-0.686036	0.00145116	0.0284837	0.00173898
ENSG00000160255	ITGB2	integrin subunit beta 2	0.698809	-0.517031	6.9881e-05	0.00662004	0.00173622
ENSG00000183010	PYCR1	pyrroline-5-carboxylate reductase 1	1.4767	0.562378	0.00377179	0.0469543	0.00173404
ENSG00000141506	PIK3R5	phosphoinositide-3-kinase regulatory subunit 5	0.725383	-0.463186	0.000217135	0.0105993	0.00173089
ENSG00000186174	BCL9L	B cell CLL/lymphoma 9 like	0.830149	-0.268558	0.00139253	0.0278219	0.00173082
ENSG00000114544	SLC41A3	solute carrier family 41 member 3	1.11262	0.153964	0.00277646	0.0399362	0.00171762
ENSG00000178105	DDX10	DEAD-box helicase 10	1.13699	0.185216	0.00211587	0.0344534	0.0017146
ENSG00000143179	UCK2	uridine-cytidine kinase 2	1.28631	0.363241	0.00327015	0.0432353	0.00171373
ENSG00000133706	LARS	leucyl-tRNA synthetase	1.15962	0.213648	0.00197423	0.0334377	0.00171122
ENSG00000215086	.	.	1.31898	0.399424	0.00156435	0.0297146	0.00170683
ENSG00000159202	UBE2Z	ubiquitin conjugating enzyme E2 Z	1.07316	0.101864	0.00284572	0.0403948	0.00170519
ENSG00000248333	CDK11B	cyclin dependent kinase 11B	0.90925	-0.137251	0.00264335	0.0388033	0.0017042
ENSG00000140545	MFGE8	milk fat globule-EGF factor 8 protein	1.44723	0.533294	0.000550743	0.0170068	0.00170131
ENSG00000075340	ADD2	adducin 2	0.790706	-0.338787	0.0031032	0.0423038	0.00169647
ENSG00000146223	RPL7L1	ribosomal protein L7 like 1	1.07586	0.105493	0.003348	0.0438495	0.00169486
ENSG00000276308	.	.	0.561044	-0.833813	0.00219464	0.035097	0.00169435
ENSG00000113460	BRIX1	BRX1%2C biogenesis of ribosomes	1.11701	0.159647	0.00188517	0.0325458	0.00169155
ENSG00000136997	MYC	MYC proto-oncogene%2C bHLH transcription factor	1.40059	0.486037	0.00237746	0.0365845	0.00169143
ENSG00000172201	ID4	inhibitor of DNA binding 4%2C HLH protein	1.317	0.397255	0.00173708	0.0315504	0.00168857
ENSG00000180525	PRR26	proline rich 26	0.695894	-0.523061	0.0013084	0.0269354	0.00168682
ENSG00000163520	FBLN2	fibulin 2	0.646977	-0.628214	0.00303622	0.0419275	0.00168679
ENSG00000250673	REELD1	reeler domain containing 1	0.622812	-0.683131	0.00022667	0.0107686	0.00168294
ENSG00000157152	SYN2	synapsin II	0.715006	-0.483973	0.00159756	0.0300393	0.00167439
ENSG00000263266	.	.	1.60675	0.684149	2.73402e-05	0.00436603	0.00167188
ENSG00000196591	HDAC2	histone deacetylase 2	1.11632	0.158748	0.00202487	0.0338089	0.00167034
ENSG00000253649	PRSS51	serine protease 51	2.22712	1.15518	0.000986827	0.0233713	0.00166767
ENSG00000168918	INPP5D	inositol polyphosphate-5-phosphatase D	0.854008	-0.227678	0.00257385	0.038235	0.00166107
ENSG00000144034	TPRKB	TP53RK binding protein	1.1269	0.172354	0.00182341	0.0319984	0.00166104
ENSG00000163735	CXCL5	C-X-C motif chemokine ligand 5	1.81839	0.86266	0.000415708	0.014729	0.00166033
ENSG00000149273	RPS3	ribosomal protein S3	1.39866	0.484041	0.000371801	0.0139806	0.00165874
ENSG00000068001	HYAL2	hyaluronoglucosaminidase 2	0.746024	-0.422707	0.00139715	0.0278397	0.00165638
ENSG00000167112	TRUB2	TruB pseudouridine synthase family member 2	1.11229	0.153532	0.00247049	0.0374795	0.00165587
ENSG00000136636	KCTD3	potassium channel tetramerization domain containing 3	1.15137	0.20335	0.00258517	0.038295	0.00165563
ENSG00000164485	IL22RA2	interleukin 22 receptor subunit alpha 2	1.96838	0.977005	0.00342959	0.0445011	0.00164767
ENSG00000111850	SMIM8	small integral membrane protein 8	1.11066	0.151415	0.0026619	0.0389733	0.00164678
ENSG00000196209	SIRPB2	signal regulatory protein beta 2	0.664895	-0.588802	0.000350971	0.0137086	0.00164542
ENSG00000196961	AP2A1	adaptor related protein complex 2 alpha 1 subunit	0.8637	-0.211398	0.00140297	0.0279058	0.00164277
ENSG00000130300	PLVAP	plasmalemma vesicle associated protein	0.681508	-0.553198	0.00344072	0.0446009	0.0016415
ENSG00000273038	.	.	0.749469	-0.416059	0.00105704	0.024338	0.00164059
ENSG00000212664	.	.	1.50861	0.593224	0.00128282	0.026702	0.00163985
ENSG00000197965	MPZL1	myelin protein zero like 1	1.20517	0.269232	0.000369089	0.0139806	0.00163908
ENSG00000138111	MFSD13A	major facilitator superfamily domain containing 13A	0.832602	-0.2643	0.0031008	0.0423038	0.00163901
ENSG00000269190	FBXO17	F-box protein 17	0.795896	-0.329348	0.00345114	0.0446769	0.00163685
ENSG00000104332	SFRP1	secreted frizzled related protein 1	1.30555	0.384659	0.00224657	0.0353958	0.00163464
ENSG00000142599	RERE	arginine-glutamic acid dipeptide repeats	0.906752	-0.141219	0.00336977	0.0440315	0.00162848
ENSG00000160606	TLCD1	TLC domain containing 1	1.34596	0.428639	0.00131133	0.0269569	0.00162725
ENSG00000196329	GIMAP5	GTPase%2C IMAP family member 5	0.714626	-0.484739	0.00412166	0.0495861	0.00162541
ENSG00000166147	FBN1	fibrillin 1	0.709128	-0.495883	0.00295683	0.0411265	0.00162536
ENSG00000053918	KCNQ1	potassium voltage-gated channel subfamily Q member 1	0.793377	-0.333921	0.00119124	0.0258211	0.00162096
ENSG00000077935	SMC1B	structural maintenance of chromosomes 1B	1.62991	0.704789	0.00365948	0.0465651	0.00162011
ENSG00000148950	IMMP1L	inner mitochondrial membrane peptidase subunit 1	1.18154	0.240672	0.0017372	0.0315504	0.00161582
ENSG00000129028	THAP10	THAP domain containing 10	1.15063	0.202429	0.00184411	0.0322101	0.00161352
ENSG00000062194	GPBP1	GC-rich promoter binding protein 1	1.08282	0.114791	0.00249014	0.0376162	0.0016083
ENSG00000196172	ZNF681	zinc finger protein 681	1.26144	0.335066	0.00315759	0.0427844	0.00160677
ENSG00000104870	FCGRT	Fc fragment of IgG receptor and transporter	0.80639	-0.310451	0.0015348	0.0293529	0.00160556
ENSG00000116157	GPX7	glutathione peroxidase 7	1.24712	0.318605	0.00100445	0.0235639	0.00160004
ENSG00000257261	.	.	1.27001	0.344838	0.00135091	0.0273819	0.00159787
ENSG00000225964	.	.	0.611621	-0.70929	0.00105265	0.0243122	0.00159779
ENSG00000186635	ARAP1	ArfGAP with RhoGAP domain%2C ankyrin repeat and PH domain 1	0.886295	-0.174141	0.00326744	0.0432353	0.00159616
ENSG00000133627	ACTR3B	ARP3 actin related protein 3 homolog B	1.25044	0.32244	0.000808832	0.020857	0.00159295
ENSG00000126733	DACH2	dachshund family transcription factor 2	0.497002	-1.00868	0.000260223	0.0117769	0.0015911
ENSG00000115468	EFHD1	EF-hand domain family member D1	1.41629	0.502117	0.00166564	0.0308771	0.00158638
ENSG00000147536	GINS4	GINS complex subunit 4	1.33004	0.411472	0.000621707	0.0182568	0.00157624
ENSG00000125503	PPP1R12C	protein phosphatase 1 regulatory subunit 12C	0.809488	-0.304919	0.000887448	0.0220452	0.00157403
ENSG00000181656	GPR88	G protein-coupled receptor 88	1.55232	0.634425	0.000612087	0.0181465	0.00157214
ENSG00000235174	.	.	1.42988	0.515893	0.000446894	0.0153326	0.00157136
ENSG00000196262	PPIA	peptidylprolyl isomerase A	1.12737	0.172962	0.00186393	0.0323582	0.00156962
ENSG00000166510	CCDC68	coiled-coil domain containing 68	0.719811	-0.47431	0.00282858	0.0402793	0.00156793
ENSG00000101447	FAM83D	family with sequence similarity 83 member D	1.60217	0.68003	0.000287888	0.012443	0.00156417
ENSG00000139926	FRMD6	FERM domain containing 6	1.23525	0.304808	0.00383139	0.047325	0.00156337
ENSG00000167216	KATNAL2	katanin catalytic subunit A1 like 2	0.77838	-0.361453	0.00208604	0.0342499	0.00156154
ENSG00000130638	ATXN10	ataxin 10	1.14103	0.190335	0.00245471	0.0373333	0.00156081
ENSG00000241839	PLEKHO2	pleckstrin homology domain containing O2	0.743885	-0.426848	0.00137906	0.0276845	0.00155858
ENSG00000111186	WNT5B	Wnt family member 5B	1.2666	0.34096	0.00103603	0.0240275	0.00155646
ENSG00000250423	KIAA1210	KIAA1210	2.37397	1.2473	8.06362e-05	0.00683665	0.00155586
ENSG00000157456	CCNB2	cyclin B2	1.71404	0.7774	0.000613623	0.0181465	0.00155568
ENSG00000005893	LAMP2	lysosomal associated membrane protein 2	1.12603	0.171251	0.00338933	0.0442231	0.0015554
ENSG00000145386	CCNA2	cyclin A2	1.24774	0.319319	0.0021072	0.0343853	0.0015528
ENSG00000141556	TBCD	tubulin folding cofactor D	0.879498	-0.185247	0.00224211	0.0353504	0.0015427
ENSG00000245685	.	.	0.603909	-0.727598	0.000138298	0.00844787	0.00153379
ENSG00000159374	M1AP	meiosis 1 associated protein	0.763517	-0.389268	0.0030793	0.042158	0.00153288
ENSG00000131153	GINS2	GINS complex subunit 2	1.57222	0.652806	0.00109997	0.0247868	0.0015293
ENSG00000104237	RP1	RP1%2C axonemal microtubule associated	1.87887	0.909868	0.000105717	0.00745499	0.00152873
ENSG00000196951	.	.	0.824362	-0.27865	0.00371793	0.0469084	0.00152403
ENSG00000163900	TMEM41A	transmembrane protein 41A	1.08551	0.11837	0.00182167	0.0319984	0.00152383
ENSG00000177731	FLII	FLII%2C actin remodeling protein	0.915438	-0.127465	0.00283753	0.0403298	0.00152283
ENSG00000120526	NUDCD1	NudC domain containing 1	1.15343	0.205925	0.00150557	0.0290173	0.00152175
ENSG00000231226	.	.	1.50001	0.584974	0.00144273	0.0283893	0.0015202
ENSG00000171848	RRM2	ribonucleotide reductase regulatory subunit M2	1.85193	0.889026	0.000325573	0.0132103	0.00151936
ENSG00000180573	HIST1H2AC	histone cluster 1 H2A family member c	1.33846	0.420579	0.000816201	0.0209504	0.00151822
ENSG00000137962	ARHGAP29	Rho GTPase activating protein 29	0.831189	-0.266752	0.0018485	0.0322615	0.00151562
ENSG00000085415	SEH1L	SEH1 like nucleoporin	1.08775	0.121344	0.00191786	0.0329322	0.00151329
ENSG00000128594	LRRC4	leucine rich repeat containing 4	0.711724	-0.49061	0.00193503	0.0330605	0.00151326
ENSG00000229676	ZNF492	zinc finger protein 492	1.34601	0.428688	0.00357911	0.0459854	0.00151301
ENSG00000186130	ZBTB6	zinc finger and BTB domain containing 6	1.10612	0.145505	0.00334029	0.0437743	0.00149939
ENSG00000074803	SLC12A1	solute carrier family 12 member 1	2.5062	1.3255	0.000203367	0.0101564	0.00149034
ENSG00000164418	GRIK2	glutamate ionotropic receptor kainate type subunit 2	0.7195	-0.474934	0.000796839	0.020667	0.00148528
ENSG00000226396	.	.	1.64034	0.713993	0.000434477	0.0152251	0.00148476
ENSG00000105401	CDC37	cell division cycle 37	0.870509	-0.200069	0.00176433	0.0316027	0.0014794
ENSG00000155761	SPAG17	sperm associated antigen 17	0.694396	-0.526169	0.00108353	0.0246707	0.00147727
ENSG00000119777	TMEM214	transmembrane protein 214	0.910133	-0.13585	0.00227325	0.0356403	0.00147446
ENSG00000125810	CD93	CD93 molecule	0.716813	-0.480332	0.00339475	0.0442231	0.00147305
ENSG00000091879	ANGPT2	angiopoietin 2	0.748508	-0.417911	0.00153675	0.029365	0.00147267
ENSG00000171680	PLEKHG5	pleckstrin homology and RhoGEF domain containing G5	0.704545	-0.505237	0.000443979	0.0153326	0.00146979
ENSG00000122203	KIAA1191	KIAA1191	1.08559	0.11848	0.00298348	0.0413526	0.00146666
ENSG00000267374	.	.	1.43417	0.520219	0.00207441	0.0341514	0.00146573
ENSG00000085274	MYNN	myoneurin	1.08353	0.115734	0.00295797	0.0411265	0.00146558
ENSG00000231767	AL136454.1	.	1.4742	0.55993	0.00130594	0.0269097	0.00146418
ENSG00000254901	BORCS8	BLOC-1 related complex subunit 8	0.827685	-0.272847	0.00164601	0.0306922	0.00146335
ENSG00000135077	HAVCR2	hepatitis A virus cellular receptor 2	0.777945	-0.362261	0.000689549	0.0189855	0.00145988
ENSG00000277152	.	.	0.735353	-0.443491	0.00261165	0.0385149	0.00145911
ENSG00000239528	.	.	2.03771	1.02695	0.0023524	0.0364214	0.0014565
ENSG00000100979	PLTP	phospholipid transfer protein	0.720662	-0.472606	0.0013442	0.0273717	0.0014456
ENSG00000165801	ARHGEF40	Rho guanine nucleotide exchange factor 40	0.829325	-0.26999	0.0019585	0.0332723	0.00144551
ENSG00000104131	EIF3J	eukaryotic translation initiation factor 3 subunit J	1.09948	0.136824	0.00202298	0.033804	0.00144531
ENSG00000124784	RIOK1	RIO kinase 1	1.08525	0.118024	0.00237904	0.0365845	0.00144461
ENSG00000102312	PORCN	porcupine O-acyltransferase	0.90253	-0.147952	0.0037529	0.0469543	0.00144302
ENSG00000101126	ADNP	activity dependent neuroprotector homeobox	1.07791	0.108231	0.00326987	0.0432353	0.00144295
ENSG00000105948	TTC26	tetratricopeptide repeat domain 26	1.15819	0.211878	0.00359889	0.0459975	0.00144193
ENSG00000230989	HSBP1	heat shock factor binding protein 1	1.20817	0.27282	0.000701832	0.019229	0.00144101
ENSG00000153989	NUS1	NUS1 dehydrodolichyl diphosphate synthase subunit	1.11475	0.156717	0.0014572	0.0284837	0.001435
ENSG00000105889	STEAP1B	STEAP family member 1B	0.680921	-0.55444	0.00204172	0.0339381	0.00143484
ENSG00000134690	CDCA8	cell division cycle associated 8	1.39263	0.477817	0.000322811	0.0132103	0.00143111
ENSG00000255031	.	.	0.792608	-0.335321	0.00325318	0.0432353	0.00142696
ENSG00000112357	PEX7	peroxisomal biogenesis factor 7	1.17808	0.236442	0.00208806	0.0342499	0.00142342
ENSG00000198642	KLHL9	kelch like family member 9	1.08926	0.123345	0.00386345	0.0475635	0.00142334
ENSG00000028137	TNFRSF1B	TNF receptor superfamily member 1B	0.762922	-0.390392	0.00305717	0.0420592	0.00142295
ENSG00000187492	CDHR4	cadherin related family member 4	0.625113	-0.677811	0.00225154	0.0354369	0.00141959
ENSG00000178226	PRSS36	serine protease 36	0.796078	-0.329019	0.00192757	0.0330227	0.00141465
ENSG00000143727	ACP1	acid phosphatase 1	1.09358	0.129053	0.00169966	0.0311981	0.00141438
ENSG00000151176	PLBD2	phospholipase B domain containing 2	0.813335	-0.298079	0.00104148	0.0241038	0.00141011
ENSG00000149218	ENDOD1	endonuclease domain containing 1	1.13982	0.188804	0.00177374	0.0316587	0.00140771
ENSG00000270277	.	.	0.810325	-0.303427	0.00362195	0.0461965	0.00140637
ENSG00000107831	FGF8	fibroblast growth factor 8	0.312016	-1.68031	2.87162e-08	0.000321005	0.00140297
ENSG00000231752	.	.	0.664665	-0.589301	0.00243534	0.0371905	0.00140064
ENSG00000177303	CASKIN2	CASK interacting protein 2	0.773509	-0.37051	0.000979967	0.0232891	0.00139772
ENSG00000280054	AC004241.5	.	0.650928	-0.619431	0.00130308	0.0268754	0.00139683
ENSG00000244363	.	.	1.39353	0.478746	0.000999077	0.0234797	0.00139457
ENSG00000123104	ITPR2	inositol 1%2C4%2C5-trisphosphate receptor type 2	1.2144	0.280248	0.00196714	0.0333682	0.00139252
ENSG00000070501	POLB	DNA polymerase beta	1.18079	0.239754	0.000948069	0.0228898	0.00138995
ENSG00000205981	DNAJC19	DnaJ heat shock protein family (Hsp40) member C19	1.10662	0.146166	0.00185709	0.0323582	0.00138049
ENSG00000085733	CTTN	cortactin	0.89274	-0.163688	0.00288801	0.0407786	0.00137788
ENSG00000128815	WDFY4	WDFY family member 4	0.790639	-0.338908	0.00193569	0.0330605	0.00137721
ENSG00000135972	MRPS9	mitochondrial ribosomal protein S9	1.10167	0.139695	0.00151019	0.0290311	0.00137653
ENSG00000083093	PALB2	partner and localizer of BRCA2	1.10564	0.144887	0.00210861	0.0343853	0.00137586
ENSG00000244405	ETV5	ETS variant 5	1.28608	0.362985	0.00371571	0.0469084	0.00137437
ENSG00000147677	EIF3H	eukaryotic translation initiation factor 3 subunit H	1.16351	0.21848	0.00140882	0.0279724	0.00137409
ENSG00000211695	TRGV9	T cell receptor gamma variable 9	0.696517	-0.52177	0.00280342	0.0400998	0.00137307
ENSG00000152147	GEMIN6	gem nuclear organelle associated protein 6	1.16209	0.216727	0.000297375	0.0125916	0.00136925
ENSG00000077522	ACTN2	actinin alpha 2	0.627933	-0.671318	0.000631412	0.0183331	0.00136583
ENSG00000258245	.	.	1.67121	0.740894	0.00165393	0.0307628	0.001364
ENSG00000134571	MYBPC3	myosin binding protein C%2C cardiac	0.614068	-0.703529	0.000905028	0.022333	0.00136033
ENSG00000118600	RXYLT1	ribitol xylosyltransferase 1	1.10201	0.140138	0.00224078	0.0353504	0.0013594
ENSG00000159873	CCDC117	coiled-coil domain containing 117	1.08407	0.116462	0.00269017	0.0392594	0.00135436
ENSG00000214784	.	.	1.47724	0.562907	0.000520792	0.0165624	0.0013541
ENSG00000125869	LAMP5	lysosomal associated membrane protein family member 5	1.69549	0.761705	0.000457205	0.0155582	0.00135263
ENSG00000279249	.	.	0.638623	-0.646963	0.000622133	0.0182568	0.00135143
ENSG00000203668	CHML	CHM like%2C Rab escort protein 2	1.15682	0.210163	0.00289326	0.0407847	0.00134981
ENSG00000163395	IGFN1	immunoglobulin-like and fibronectin type III domain containing 1	0.559435	-0.837959	0.000272444	0.0121094	0.00134449
ENSG00000155792	DEPTOR	DEP domain containing MTOR interacting protein	1.22943	0.29799	0.0025189	0.0378716	0.00134391
ENSG00000198839	ZNF277	zinc finger protein 277	1.20191	0.265331	0.00109703	0.0247868	0.00133169
ENSG00000122877	EGR2	early growth response 2	1.5594	0.640991	0.00182115	0.0319984	0.00132777
ENSG00000142634	EFHD2	EF-hand domain family member D2	0.811906	-0.300615	0.000599728	0.0178653	0.00132633
ENSG00000118246	FASTKD2	FAST kinase domains 2	1.0846	0.117158	0.00214415	0.034762	0.0013259
ENSG00000090975	PITPNM2	phosphatidylinositol transfer protein membrane associated 2	0.817804	-0.290174	0.00205771	0.0340268	0.00132503
ENSG00000119328	FAM206A	family with sequence similarity 206 member A	1.07665	0.106545	0.00256846	0.0382057	0.00132103
ENSG00000132514	CLEC10A	C-type lectin domain containing 10A	0.673243	-0.5708	0.000660563	0.0186232	0.00132087
ENSG00000152284	TCF7L1	transcription factor 7 like 1	0.894838	-0.160302	0.00281305	0.0402119	0.00131784
ENSG00000255274	SMIM35	small integral membrane protein 35	1.77186	0.825263	0.00208678	0.0342499	0.00131456
ENSG00000155719	OTOA	otoancorin	0.68098	-0.554315	0.00313715	0.0425849	0.00131428
ENSG00000156113	KCNMA1	potassium calcium-activated channel subfamily M alpha 1	1.43625	0.522305	0.00192653	0.0330227	0.00131255
ENSG00000119703	ZC2HC1C	zinc finger C2HC-type containing 1C	1.27727	0.353063	0.00378381	0.0470231	0.0013024
ENSG00000158352	SHROOM4	shroom family member 4	0.746585	-0.421622	0.00176008	0.0315894	0.00130072
ENSG00000168309	FAM107A	family with sequence similarity 107 member A	0.697558	-0.519615	0.00293484	0.0409957	0.00129972
ENSG00000233261	.	.	0.637855	-0.648701	0.00173073	0.0315353	0.00129933
ENSG00000071539	TRIP13	thyroid hormone receptor interactor 13	1.32704	0.408212	0.00102823	0.0239459	0.00129845
ENSG00000171724	VAT1L	vesicle amine transport 1 like	1.97133	0.979167	0.000496274	0.0161348	0.00129807
ENSG00000153130	SCOC	short coiled-coil protein	1.15806	0.211712	0.00120084	0.0258211	0.00129255
ENSG00000116771	AGMAT	agmatinase	1.34835	0.43119	0.00220119	0.0351092	0.00128942
ENSG00000130347	RTN4IP1	reticulon 4 interacting protein 1	1.17017	0.22672	0.000545837	0.0169726	0.00128548
ENSG00000164402	2020-09-08	septin 8	0.902641	-0.147776	0.00324314	0.0432353	0.00128448
ENSG00000169255	B3GALNT1	beta-1%2C3-N-acetylgalactosaminyltransferase 1 (globoside blood group)	1.20516	0.269229	0.0036477	0.0464417	0.00127774
ENSG00000174136	RGMB	repulsive guidance molecule BMP co-receptor b	1.11406	0.155825	0.00240635	0.0368737	0.00127572
ENSG00000137364	TPMT	thiopurine S-methyltransferase	1.16755	0.223482	0.00139176	0.0278219	0.00127279
ENSG00000156261	CCT8	chaperonin containing TCP1 subunit 8	1.13657	0.184683	0.000720745	0.0195257	0.00126672
ENSG00000113583	C5orf15	chromosome 5 open reading frame 15	1.09906	0.136275	0.0019486	0.0331543	0.00126657
ENSG00000243926	.	.	1.3855	0.470402	0.000696991	0.0191433	0.00126647
ENSG00000259248	.	.	1.28842	0.365598	0.00311629	0.0424305	0.00126389
ENSG00000250986	.	.	0.713752	-0.486506	0.00244258	0.0372248	0.00125765
ENSG00000169862	CTNND2	catenin delta 2	1.40073	0.486183	0.00221287	0.0351622	0.00125591
ENSG00000121957	GPSM2	G protein signaling modulator 2	1.2498	0.321696	0.00197016	0.0333941	0.00125036
ENSG00000005108	THSD7A	thrombospondin type 1 domain containing 7A	0.769698	-0.377635	0.00336574	0.0440046	0.00125018
ENSG00000076344	RGS11	regulator of G protein signaling 11	0.661776	-0.595586	0.000293957	0.0125659	0.00124974
ENSG00000234741	.	.	1.37487	0.459296	0.000628727	0.0183096	0.00124918
ENSG00000156398	SFXN2	sideroflexin 2	1.29493	0.372875	0.00272792	0.0396026	0.00124879
ENSG00000236816	.	.	0.590322	-0.760427	0.00411608	0.0495684	0.00124666
ENSG00000176533	GNG7	G protein subunit gamma 7	1.22115	0.288242	0.00360047	0.0459975	0.00124173
ENSG00000116212	LRRC42	leucine rich repeat containing 42	1.14613	0.196773	0.000908797	0.022352	0.00123622
ENSG00000182199	SHMT2	serine hydroxymethyltransferase 2	1.1956	0.257736	0.000886792	0.0220452	0.0012361
ENSG00000020577	SAMD4A	sterile alpha motif domain containing 4A	0.741994	-0.43052	0.000573014	0.0175012	0.00123375
ENSG00000112081	SRSF3	serine and arginine rich splicing factor 3	1.08591	0.118899	0.00203692	0.0339131	0.00123053
ENSG00000107815	TWNK	twinkle mtDNA helicase	1.22205	0.289309	0.0019874	0.033499	0.0012198
ENSG00000185985	SLITRK2	SLIT and NTRK like family member 2	0.560522	-0.835157	0.000201343	0.0101384	0.00121772
ENSG00000137876	RSL24D1	ribosomal L24 domain containing 1	1.32534	0.406359	0.000250819	0.011562	0.00121181
ENSG00000189091	SF3B3	splicing factor 3b subunit 3	1.08195	0.113628	0.00273856	0.039658	0.00120992
ENSG00000100814	CCNB1IP1	cyclin B1 interacting protein 1	1.20632	0.270618	0.00220721	0.0351222	0.00120704
ENSG00000167549	CORO6	coronin 6	0.699733	-0.515123	0.000856846	0.0216213	0.00120701
ENSG00000089558	KCNH4	potassium voltage-gated channel subfamily H member 4	0.673854	-0.569491	0.00152274	0.0291971	0.00120686
ENSG00000169994	MYO7B	myosin VIIB	0.666554	-0.585205	0.00243396	0.0371905	0.00120151
ENSG00000137074	APTX	aprataxin	1.112	0.153162	0.00102229	0.0238367	0.00119963
ENSG00000137393	RNF144B	ring finger protein 144B	1.24936	0.321187	0.00048745	0.0160554	0.00119883
ENSG00000044459	CNTLN	centlein	0.875923	-0.191124	0.00394852	0.0483445	0.00119691
ENSG00000164303	ENPP6	ectonucleotide pyrophosphatase/phosphodiesterase 6	1.73059	0.791265	0.000104091	0.00744836	0.00119602
ENSG00000100095	SEZ6L	seizure related 6 homolog like	1.93184	0.949976	3.40793e-05	0.00468492	0.00119514
ENSG00000123119	NECAB1	N-terminal EF-hand calcium binding protein 1	0.547228	-0.869787	0.000271792	0.0121045	0.00119284
ENSG00000241258	CRCP	CGRP receptor component	1.06856	0.0956723	0.00155264	0.0295676	0.00119045
ENSG00000154258	ABCA9	ATP binding cassette subfamily A member 9	0.73683	-0.440596	0.00274769	0.039658	0.0011895
ENSG00000184517	ZFP1	ZFP1 zinc finger protein	1.10375	0.142418	0.00222891	0.0352748	0.00118832
ENSG00000255145	.	.	1.45532	0.541335	0.000380482	0.0141774	0.00118511
ENSG00000107263	RAPGEF1	Rap guanine nucleotide exchange factor 1	0.840789	-0.250184	0.00175952	0.0315894	0.00118316
ENSG00000159842	ABR	active BCR-related	0.881425	-0.18209	0.00137236	0.0276133	0.00118187
ENSG00000152455	SUV39H2	suppressor of variegation 3-9 homolog 2	1.23046	0.299194	0.000867398	0.0218137	0.00117788
ENSG00000112237	CCNC	cyclin C	1.10359	0.142202	0.00115169	0.0254463	0.00117418
ENSG00000150551	LYPD1	LY6/PLAUR domain containing 1	1.58507	0.664551	0.000155302	0.00890276	0.00117207
ENSG00000116729	WLS	wntless Wnt ligand secretion mediator	1.1696	0.22601	0.0016488	0.0306929	0.00117178
ENSG00000226221	.	.	1.35597	0.439326	0.00127027	0.0265663	0.00116876
ENSG00000042088	TDP1	tyrosyl-DNA phosphodiesterase 1	1.15822	0.21191	0.00248872	0.0376162	0.00115949
ENSG00000230839	.	.	1.71819	0.780888	0.000622311	0.0182568	0.00115858
ENSG00000100065	CARD10	caspase recruitment domain family member 10	0.823219	-0.280652	0.00192978	0.0330317	0.00115841
ENSG00000141068	KSR1	kinase suppressor of ras 1	0.81781	-0.290162	0.00297926	0.0413526	0.00115161
ENSG00000008226	DLEC1	deleted in lung and esophageal cancer 1	0.698843	-0.516961	0.000959392	0.0231133	0.00115074
ENSG00000267519	.	.	0.764608	-0.387208	0.00255716	0.0380991	0.00115024
ENSG00000146833	TRIM4	tripartite motif containing 4	1.09843	0.135449	0.00274638	0.039658	0.00114249
ENSG00000140829	DHX38	DEAH-box helicase 38	0.89579	-0.158768	0.00210498	0.0343762	0.00114019
ENSG00000171115	GIMAP8	GTPase%2C IMAP family member 8	0.755125	-0.405212	0.00262362	0.0385897	0.00113748
ENSG00000110906	KCTD10	potassium channel tetramerization domain containing 10	0.844069	-0.244567	0.00106671	0.024485	0.00113403
ENSG00000148153	INIP	INTS3 and NABP interacting protein	1.09431	0.130018	0.00220667	0.0351222	0.00113234
ENSG00000147689	FAM83A	family with sequence similarity 83 member A	2.32584	1.21775	3.34937e-05	0.00468012	0.00113033
ENSG00000198837	DENND4B	DENN domain containing 4B	0.851264	-0.232321	0.00265462	0.0389176	0.00112835
ENSG00000173369	C1QB	complement C1q B chain	0.697696	-0.51933	0.000508038	0.0163427	0.00112784
ENSG00000150527	CTAGE5	CTAGE family member 5%2C ER export factor	1.16697	0.222764	0.00131186	0.0269569	0.00112415
ENSG00000120129	DUSP1	dual specificity phosphatase 1	0.76786	-0.381086	0.000431691	0.015175	0.00112247
ENSG00000077274	CAPN6	calpain 6	1.47802	0.563669	0.00108328	0.0246707	0.00112138
ENSG00000142552	RCN3	reticulocalbin 3	0.727958	-0.458073	0.000514639	0.0164856	0.0011107
ENSG00000154889	MPPE1	metallophosphoesterase 1	0.901054	-0.150314	0.00161071	0.0302356	0.0011093
ENSG00000010292	NCAPD2	non-SMC condensin I complex subunit D2	1.11233	0.153583	0.00255262	0.0380991	0.00110681
ENSG00000233508	.	.	1.74522	0.80341	0.00166974	0.0308771	0.00110545
ENSG00000146425	DYNLT1	dynein light chain Tctex-type 1	1.15516	0.208098	0.00124806	0.0263234	0.0010984
ENSG00000143621	ILF2	interleukin enhancer binding factor 2	1.14302	0.192849	0.000984017	0.0233294	0.00109574
ENSG00000205403	CFI	complement factor I	0.776233	-0.365438	0.000570745	0.0174558	0.00108196
ENSG00000116120	FARSB	phenylalanyl-tRNA synthetase beta subunit	1.09776	0.134558	0.0011031	0.0247868	0.00108113
ENSG00000172954	LCLAT1	lysocardiolipin acyltransferase 1	1.1575	0.211015	0.00190814	0.0328408	0.00107864
ENSG00000035499	DEPDC1B	DEP domain containing 1B	1.67879	0.747421	0.000298675	0.0125916	0.00107614
ENSG00000175061	.	.	1.32411	0.405026	0.000388448	0.0142496	0.00107536
ENSG00000054967	RELT	RELT%2C TNF receptor	0.75375	-0.407842	0.000303032	0.0126909	0.00107269
ENSG00000185386	MAPK11	mitogen-activated protein kinase 11	0.730271	-0.453496	0.000678313	0.018862	0.00107183
ENSG00000178935	ZNF552	zinc finger protein 552	1.39965	0.485067	0.00124927	0.0263242	0.0010671
ENSG00000141480	ARRB2	arrestin beta 2	0.806547	-0.31017	0.000231488	0.0108726	0.00106183
ENSG00000173402	DAG1	dystroglycan 1	1.15322	0.205673	0.000971199	0.02324	0.00106173
ENSG00000152661	GJA1	gap junction protein alpha 1	1.20534	0.269443	0.00109371	0.0247778	0.0010589
ENSG00000162694	EXTL2	exostosin like glycosyltransferase 2	1.11301	0.154464	0.00181674	0.0319984	0.00105802
ENSG00000139508	SLC46A3	solute carrier family 46 member 3	0.853245	-0.228967	0.00154698	0.02951	0.00105735
ENSG00000164176	EDIL3	EGF like repeats and discoidin domains 3	1.29161	0.369176	0.000982074	0.0233081	0.0010486
ENSG00000131873	CHSY1	chondroitin sulfate synthase 1	1.33526	0.417119	0.000101241	0.00741112	0.00104122
ENSG00000114850	SSR3	signal sequence receptor subunit 3	1.14706	0.197944	0.00114098	0.0252813	0.00103819
ENSG00000142856	ITGB3BP	integrin subunit beta 3 binding protein	1.27994	0.356071	0.00116408	0.0255903	0.00103648
ENSG00000171792	RHNO1	RAD9-HUS1-RAD1 interacting nuclear orphan 1	1.19778	0.260364	0.00175841	0.0315894	0.00103597
ENSG00000136098	NEK3	NIMA related kinase 3	0.837022	-0.256662	0.0031438	0.0426492	0.00103479
ENSG00000215093	.	.	1.4426	0.528674	0.00125655	0.0263668	0.0010268
ENSG00000114686	MRPL3	mitochondrial ribosomal protein L3	1.1713	0.228107	0.00121191	0.0259528	0.00102629
ENSG00000163933	RFT1	RFT1 homolog	1.08536	0.118168	0.00192053	0.0329526	0.00102516
ENSG00000156687	UNC5D	unc-5 netrin receptor D	2.1638	1.11357	0.000749535	0.0199968	0.00102386
ENSG00000167100	SAMD14	sterile alpha motif domain containing 14	0.746792	-0.421222	0.00218811	0.035097	0.00102087
ENSG00000069399	BCL3	B cell CLL/lymphoma 3	0.788437	-0.342933	0.000711254	0.0193921	0.00101972
ENSG00000084092	NOA1	nitric oxide associated 1	1.20369	0.267467	0.000791535	0.0205988	0.00101782
ENSG00000179021	C3orf38	chromosome 3 open reading frame 38	1.13908	0.18787	0.00183793	0.0321523	0.00101753
ENSG00000055813	CCDC85A	coiled-coil domain containing 85A	0.639991	-0.643877	0.00321563	0.0431524	0.00100958
ENSG00000111530	CAND1	cullin associated and neddylation dissociated 1	1.09012	0.124482	0.00176054	0.0315894	0.00100792
ENSG00000149212	SESN3	sestrin 3	1.17942	0.238078	0.00176552	0.0316027	0.00100761
ENSG00000242193	.	.	0.860246	-0.217178	0.0014575	0.0284837	0.00100277
ENSG00000221909	FAM200A	family with sequence similarity 200 member A	1.09464	0.130455	0.002061	0.034056	0.00099697
ENSG00000019169	MARCO	macrophage receptor with collagenous structure	0.535813	-0.9002	0.000275167	0.012159	0.000994377
ENSG00000151693	ASAP2	ArfGAP with SH3 domain%2C ankyrin repeat and PH domain 2	0.818834	-0.288358	0.00162527	0.0304068	0.000993926
ENSG00000165953	SERPINA12	serpin family A member 12	2.68134	1.42295	0.000613179	0.0181465	0.00099269
ENSG00000258702	.	.	0.556976	-0.844314	0.000499591	0.0161574	0.000987385
ENSG00000126814	TRMT5	tRNA methyltransferase 5	1.08825	0.122011	0.00199948	0.0336108	0.000985728
ENSG00000258311	AC009779.3	.	0.646082	-0.63021	0.00093365	0.0227311	0.000983728
ENSG00000156508	EEF1A1	eukaryotic translation elongation factor 1 alpha 1	1.20989	0.274877	0.000729318	0.0196687	0.000982581
ENSG00000135838	NPL	N-acetylneuraminate pyruvate lyase	0.753559	-0.408208	0.000183787	0.00966808	0.000982222
ENSG00000139910	NOVA1	NOVA alternative splicing regulator 1	0.791665	-0.337038	0.00215042	0.0348132	0.000981084
ENSG00000008277	ADAM22	ADAM metallopeptidase domain 22	0.752903	-0.409463	0.00107813	0.0246207	0.000977518
ENSG00000176244	ACBD7	acyl-CoA binding domain containing 7	2.16916	1.11714	9.4597e-06	0.00278277	0.000977097
ENSG00000178662	CSRNP3	cysteine and serine rich nuclear protein 3	1.56374	0.645001	0.00219434	0.035097	0.000971338
ENSG00000173269	MMRN2	multimerin 2	0.72042	-0.47309	0.00318711	0.0429474	0.000971127
ENSG00000140287	HDC	histidine decarboxylase	0.689235	-0.536931	0.00178061	0.03167	0.000969
ENSG00000185515	BRCC3	BRCA1/BRCA2-containing complex subunit 3	1.12518	0.170158	0.000888814	0.0220546	0.000967419
ENSG00000262061	.	.	0.710111	-0.493883	0.000815983	0.0209504	0.000962589
ENSG00000137720	C11orf1	chromosome 11 open reading frame 1	1.27232	0.347456	0.000352364	0.0137086	0.000962573
ENSG00000188163	FAM166A	family with sequence similarity 166 member A	0.671044	-0.575521	0.000738285	0.0198626	0.000961349
ENSG00000272686	.	.	1.15619	0.209384	0.00119625	0.0258211	0.000959384
ENSG00000106397	PLOD3	procollagen-lysine%2C2-oxoglutarate 5-dioxygenase 3	0.85902	-0.219236	0.00165855	0.0307974	0.000954758
ENSG00000168477	TNXB	tenascin XB	0.686326	-0.543034	0.00115714	0.025513	0.000950763
ENSG00000112029	FBXO5	F-box protein 5	1.22684	0.294951	0.00046841	0.0158331	0.000949307
ENSG00000131668	BARX1	BARX homeobox 1	2.12625	1.08831	0.00237798	0.0365845	0.000940841
ENSG00000113211	PCDHB6	protocadherin beta 6	1.30997	0.389535	0.000471693	0.0158583	0.000938998
ENSG00000157554	ERG	ERG%2C ETS transcription factor	0.773666	-0.370217	0.00205702	0.0340268	0.00093767
ENSG00000094804	CDC6	cell division cycle 6	1.65465	0.726524	3.17487e-05	0.00459686	0.000937391
ENSG00000155849	ELMO1	engulfment and cell motility 1	0.794569	-0.331756	0.00171074	0.0312986	0.000937174
ENSG00000240370	.	.	0.822024	-0.282747	0.00291721	0.0409957	0.000936192
ENSG00000163565	IFI16	interferon gamma inducible protein 16	0.8645	-0.210062	0.00194238	0.0331396	0.000931678
ENSG00000137154	RPS6	ribosomal protein S6	1.41787	0.503728	0.000242125	0.011301	0.000928746
ENSG00000106991	ENG	endoglin	0.721061	-0.471807	0.00210018	0.0343438	0.000928412
ENSG00000160207	HSF2BP	heat shock transcription factor 2 binding protein	1.36695	0.450965	0.00244662	0.037261	0.000927401
ENSG00000130741	EIF2S3	eukaryotic translation initiation factor 2 subunit gamma	1.09422	0.129909	0.00128631	0.026702	0.000923918
ENSG00000163743	RCHY1	ring finger and CHY zinc finger domain containing 1	1.10426	0.143079	0.00152216	0.0291971	0.000923819
ENSG00000198719	DLL1	delta like canonical Notch ligand 1	0.814581	-0.29587	0.00214321	0.034762	0.000921925
ENSG00000154655	L3MBTL4	L3MBTL4%2C histone methyl-lysine binding protein	1.16459	0.219824	0.00220516	0.0351222	0.000919344
ENSG00000140534	TICRR	TOPBP1 interacting checkpoint and replication regulator	1.97995	0.985467	0.000106705	0.00745499	0.000918836
ENSG00000133641	C12orf29	chromosome 12 open reading frame 29	1.13278	0.17987	0.00127947	0.0266814	0.000918631
ENSG00000173275	ZNF449	zinc finger protein 449	0.813614	-0.297583	0.003065	0.0420667	0.00091804
ENSG00000258077	.	.	2.13934	1.09716	0.00186729	0.0323636	0.00091508
ENSG00000123130	ACOT9	acyl-CoA thioesterase 9	0.857567	-0.221678	0.00239976	0.0367979	0.000911455
ENSG00000173210	ABLIM3	actin binding LIM protein family member 3	0.680963	-0.554353	0.000977866	0.0232824	0.000911167
ENSG00000137513	NARS2	asparaginyl-tRNA synthetase 2%2C mitochondrial	1.12706	0.172568	0.00111686	0.0248454	0.00090554
ENSG00000100129	EIF3L	eukaryotic translation initiation factor 3 subunit L	1.20757	0.272104	0.00274448	0.039658	0.000904227
ENSG00000213096	ZNF254	zinc finger protein 254	1.1551	0.208023	0.00175918	0.0315894	0.000901038
ENSG00000171777	RASGRP4	RAS guanyl releasing protein 4	0.592508	-0.755094	1.06029e-05	0.00289085	0.000896946
ENSG00000006625	GGCT	gamma-glutamylcyclotransferase	1.24242	0.31315	0.000359594	0.0138611	0.000895325
ENSG00000139211	AMIGO2	adhesion molecule with Ig like domain 2	1.23332	0.302553	0.00246095	0.0374027	0.00089347
ENSG00000086189	DIMT1	DIM1 dimethyladenosine transferase 1 homolog	1.15291	0.205277	0.00119864	0.0258211	0.000889842
ENSG00000170837	GPR27	G protein-coupled receptor 27	1.37656	0.461072	0.00216561	0.0348823	0.000888383
ENSG00000245532	.	.	0.755428	-0.404633	0.00210146	0.0343438	0.000886478
ENSG00000276972	.	.	0.572837	-0.803805	0.000824084	0.0210801	0.000885454
ENSG00000229666	.	.	1.36279	0.44656	0.000775735	0.0203992	0.000882894
ENSG00000104408	EIF3E	eukaryotic translation initiation factor 3 subunit E	1.23369	0.302981	0.000579642	0.0175527	0.000882137
ENSG00000170854	RIOX2	ribosomal oxygenase 2	1.09324	0.128615	0.00126254	0.0264542	0.000881148
ENSG00000197149	.	.	1.50089	0.585818	0.000206044	0.0102367	0.000880393
ENSG00000151062	CACNA2D4	calcium voltage-gated channel auxiliary subunit alpha2delta 4	0.794655	-0.331599	0.00148702	0.0288337	0.000880343
ENSG00000073417	PDE8A	phosphodiesterase 8A	0.831066	-0.266965	0.00152257	0.0291971	0.000879448
ENSG00000111737	RAB35	RAB35%2C member RAS oncogene family	0.899156	-0.153357	0.00153106	0.0293166	0.000871561
ENSG00000095370	SH2D3C	SH2 domain containing 3C	0.709899	-0.494314	0.00122818	0.0261174	0.000867126
ENSG00000154839	SKA1	spindle and kinetochore associated complex subunit 1	1.61412	0.690749	0.000430895	0.0151709	0.000862885
ENSG00000076356	PLXNA2	plexin A2	0.738897	-0.436554	0.00118776	0.0258211	0.000862182
ENSG00000142961	MOB3C	MOB kinase activator 3C	0.891352	-0.165932	0.00145497	0.0284837	0.000861304
ENSG00000164107	HAND2	heart and neural crest derivatives expressed 2	0.738316	-0.437689	0.00277769	0.0399362	0.000861002
ENSG00000173482	PTPRM	protein tyrosine phosphatase%2C receptor type M	0.724876	-0.464193	0.0022858	0.0357869	0.000857239
ENSG00000178035	IMPDH2	inosine monophosphate dehydrogenase 2	1.28833	0.365507	0.000519924	0.0165583	0.000856963
ENSG00000139364	TMEM132B	transmembrane protein 132B	1.36284	0.446613	0.00210012	0.0343438	0.00085579
ENSG00000095002	MSH2	mutS homolog 2	1.1515	0.203514	0.00123688	0.0262113	0.000850573
ENSG00000143036	SLC44A3	solute carrier family 44 member 3	1.32352	0.404382	0.00279768	0.040069	0.000850428
ENSG00000154783	FGD5	FYVE%2C RhoGEF and PH domain containing 5	0.768652	-0.379597	0.00293654	0.0409957	0.000845249
ENSG00000278845	MRPL45	mitochondrial ribosomal protein L45	1.18956	0.250427	0.000907982	0.022352	0.000844297
ENSG00000066294	CD84	CD84 molecule	0.736	-0.442222	0.000176009	0.00936471	0.000843506
ENSG00000188488	SERPINA5	serpin family A member 5	1.5362	0.619363	0.000324067	0.0132103	0.000842251
ENSG00000137965	IFI44	interferon induced protein 44	0.726155	-0.461651	0.000113192	0.00757675	0.000829844
ENSG00000136603	SKIL	SKI like proto-oncogene	0.877843	-0.187965	0.00104077	0.0241038	0.000829334
ENSG00000166484	MAPK7	mitogen-activated protein kinase 7	0.882963	-0.179575	0.0017213	0.0314147	0.000823364
ENSG00000233251	.	.	0.629173	-0.668472	0.00148693	0.0288337	0.000821991
ENSG00000164163	ABCE1	ATP binding cassette subfamily E member 1	1.14429	0.19445	0.000836407	0.0212979	0.000820163
ENSG00000230897	.	.	1.49236	0.577593	0.000196406	0.00995704	0.000819363
ENSG00000151967	SCHIP1	schwannomin interacting protein 1	0.749145	-0.416683	0.00172972	0.0315353	0.000816731
ENSG00000168487	BMP1	bone morphogenetic protein 1	0.748201	-0.418502	0.000214586	0.0105208	0.000815313
ENSG00000185904	.	.	1.54714	0.629603	0.00218786	0.035097	0.000815186
ENSG00000183020	AP2A2	adaptor related protein complex 2 alpha 2 subunit	0.883832	-0.178156	0.000721081	0.0195257	0.000813103
ENSG00000104774	MAN2B1	mannosidase alpha class 2B member 1	0.874294	-0.193809	0.00119695	0.0258211	0.000812759
ENSG00000088387	DOCK9	dedicator of cytokinesis 9	0.818285	-0.289324	0.000740632	0.0198779	0.000812578
ENSG00000144736	SHQ1	SHQ1%2C H/ACA ribonucleoprotein assembly factor	1.10811	0.148096	0.00178452	0.0316891	0.000811639
ENSG00000102359	SRPX2	sushi repeat containing protein%2C X-linked 2	0.646461	-0.629366	0.000273945	0.012152	0.00081068
ENSG00000188559	RALGAPA2	Ral GTPase activating protein catalytic alpha subunit 2	0.818615	-0.288743	0.000835232	0.0212922	0.000809797
ENSG00000100311	PDGFB	platelet derived growth factor subunit B	0.743163	-0.428249	0.000637965	0.0183368	0.000808158
ENSG00000226950	.	.	1.26595	0.340219	0.00190333	0.0328087	0.000803036
ENSG00000274956	.	.	1.84001	0.879714	9.15211e-05	0.0071294	0.000802822
ENSG00000183347	GBP6	guanylate binding protein family member 6	1.68606	0.753652	0.000384336	0.0142496	0.000801207
ENSG00000072609	CHFR	checkpoint with forkhead and ring finger domains	0.862501	-0.213402	0.00342861	0.0445011	0.000799018
ENSG00000162396	PARS2	prolyl-tRNA synthetase 2%2C mitochondrial	1.14399	0.194073	0.00143542	0.0283496	0.000798912
ENSG00000161800	RACGAP1	Rac GTPase activating protein 1	1.20181	0.265214	0.0013003	0.0268612	0.000794075
ENSG00000198182	ZNF607	zinc finger protein 607	1.17382	0.231216	0.00194328	0.0331396	0.000794054
ENSG00000179855	GIPC3	GIPC PDZ domain containing family member 3	0.658927	-0.601809	0.000847007	0.0214944	0.000794003
ENSG00000061455	PRDM6	PR/SET domain 6	0.76783	-0.38114	0.000937426	0.0227311	0.000793508
ENSG00000235217	.	.	1.23766	0.307618	0.000396894	0.0143814	0.000790222
ENSG00000186871	ERCC6L	ERCC excision repair 6 like%2C spindle assembly checkpoint helicase	1.79511	0.844069	0.000493873	0.0161348	0.00078961
ENSG00000139734	DIAPH3	diaphanous related formin 3	1.47789	0.563539	0.000403741	0.014512	0.000789583
ENSG00000101343	CRNKL1	crooked neck pre-mRNA splicing factor 1	1.1156	0.157815	0.000447146	0.0153326	0.000789088
ENSG00000177189	RPS6KA3	ribosomal protein S6 kinase A3	0.866571	-0.206611	0.0028163	0.0402326	0.000787093
ENSG00000114019	AMOTL2	angiomotin like 2	0.758213	-0.399325	0.000780399	0.0204527	0.000785843
ENSG00000187474	FPR3	formyl peptide receptor 3	0.628412	-0.670216	2.1156e-05	0.00400196	0.000785238
ENSG00000137054	POLR1E	RNA polymerase I subunit E	1.22131	0.288432	0.000323383	0.0132103	0.000783531
ENSG00000166927	MS4A7	membrane spanning 4-domains A7	0.73378	-0.446581	0.000369265	0.0139806	0.000783167
ENSG00000143457	GOLPH3L	golgi phosphoprotein 3 like	1.1052	0.144307	0.00178846	0.0317301	0.000781673
ENSG00000090924	PLEKHG2	pleckstrin homology and RhoGEF domain containing G2	0.789381	-0.341206	0.00125148	0.0263458	0.000779887
ENSG00000025708	TYMP	thymidine phosphorylase	0.755715	-0.404086	0.00049533	0.0161348	0.000778028
ENSG00000145781	COMMD10	COMM domain containing 10	1.16563	0.221114	0.000710605	0.0193921	0.000777918
ENSG00000049540	ELN	elastin	0.681083	-0.554098	0.000473159	0.0158583	0.000775371
ENSG00000139323	POC1B	POC1 centriolar protein B	1.11257	0.153896	0.00136179	0.0275028	0.000768261
ENSG00000181350	LRRC75A	leucine rich repeat containing 75A	0.743711	-0.427185	0.0019073	0.0328408	0.000766762
ENSG00000187210	GCNT1	glucosaminyl (N-acetyl) transferase 1%2C core 2	1.34331	0.425795	0.000739543	0.0198726	0.0007609
ENSG00000159314	ARHGAP27	Rho GTPase activating protein 27	0.835318	-0.259602	0.000878618	0.0219478	0.000757638
ENSG00000166197	NOLC1	nucleolar and coiled-body phosphoprotein 1	1.1666	0.22231	0.000474535	0.0158583	0.000757056
ENSG00000144381	HSPD1	heat shock protein family D (Hsp60) member 1	1.15794	0.21156	0.000673567	0.0188002	0.000756392
ENSG00000130775	THEMIS2	thymocyte selection associated family member 2	0.685171	-0.545465	2.90118e-05	0.00448901	0.000755716
ENSG00000166928	MS4A14	membrane spanning 4-domains A14	0.637075	-0.650464	0.000441248	0.0153326	0.000754485
ENSG00000062598	ELMO2	engulfment and cell motility 2	0.909097	-0.137494	0.00195413	0.0332232	0.000753347
ENSG00000169126	ARMC4	armadillo repeat containing 4	1.80952	0.855608	0.000169995	0.00922473	0.000741999
ENSG00000265413	.	.	0.671348	-0.574868	0.0012441	0.0262896	0.000740322
ENSG00000172432	GTPBP2	GTP binding protein 2	0.868494	-0.203412	0.0025364	0.0379747	0.000739954
ENSG00000134042	MRO	maestro	0.708522	-0.497115	0.000996258	0.0234703	0.00073925
ENSG00000152413	HOMER1	homer scaffolding protein 1	1.30291	0.381738	0.00148558	0.0288337	0.000737772
ENSG00000180061	TMEM150B	transmembrane protein 150B	0.631796	-0.662469	0.000445005	0.0153326	0.000730023
ENSG00000182973	CNOT10	CCR4-NOT transcription complex subunit 10	1.09005	0.1244	0.00133483	0.0272288	0.000729867
ENSG00000115705	TPO	thyroid peroxidase	0.653107	-0.61461	0.00111674	0.0248454	0.000727644
ENSG00000198752	CDC42BPB	CDC42 binding protein kinase beta	0.84119	-0.249496	0.00101726	0.0237713	0.000726225
ENSG00000144867	SRPRB	SRP receptor beta subunit	1.24727	0.318772	0.000115538	0.00765934	0.000718257
ENSG00000259417	CTXND1	cortexin domain containing 1	2.12155	1.08512	0.00174682	0.0315894	0.000718068
ENSG00000153815	CMIP	c-Maf inducing protein	0.891776	-0.165246	0.00122941	0.0261174	0.000717462
ENSG00000164828	SUN1	Sad1 and UNC84 domain containing 1	0.870646	-0.199842	0.00118543	0.0258211	0.000716994
ENSG00000088538	DOCK3	dedicator of cytokinesis 3	0.710082	-0.493942	0.000783236	0.0204805	0.000715592
ENSG00000122482	ZNF644	zinc finger protein 644	1.12674	0.172156	0.0013855	0.027756	0.000711626
ENSG00000197467	COL13A1	collagen type XIII alpha 1 chain	1.46101	0.546966	0.000495455	0.0161348	0.00071022
ENSG00000276141	.	.	0.800168	-0.321625	0.00110569	0.0248192	0.000707461
ENSG00000158869	FCER1G	Fc fragment of IgE receptor Ig	0.706216	-0.501819	9.76863e-05	0.00728764	0.00070723
ENSG00000140464	PML	promyelocytic leukemia	0.827627	-0.272947	0.000475517	0.0158674	0.000706323
ENSG00000100600	LGMN	legumain	0.740764	-0.432914	0.000296797	0.0125916	0.00070574
ENSG00000156103	MMP16	matrix metallopeptidase 16	1.40154	0.487016	0.00060012	0.0178653	0.000703588
ENSG00000139436	GIT2	GIT ArfGAP 2	0.906924	-0.140946	0.00384566	0.0474227	0.000703338
ENSG00000159082	SYNJ1	synaptojanin 1	0.865439	-0.208496	0.00261346	0.0385163	0.000703254
ENSG00000165810	BTNL9	butyrophilin like 9	0.637392	-0.649746	0.00146502	0.028573	0.000700686
ENSG00000071242	RPS6KA2	ribosomal protein S6 kinase A2	0.793608	-0.333501	0.00159177	0.0299809	0.000700614
ENSG00000177301	KCNA2	potassium voltage-gated channel subfamily A member 2	0.565431	-0.822578	0.000141909	0.00859798	0.0006993
ENSG00000087116	ADAMTS2	ADAM metallopeptidase with thrombospondin type 1 motif 2	0.762629	-0.390946	0.000280444	0.0122939	0.00069881
ENSG00000204767	FAM196B	family with sequence similarity 196 member B	1.73846	0.797809	0.00177809	0.03167	0.000698716
ENSG00000185869	ZNF829	zinc finger protein 829	1.15447	0.207236	0.00167361	0.0309231	0.000698139
ENSG00000268555	.	.	0.664262	-0.590177	0.0022678	0.0355797	0.000696671
ENSG00000159899	NPR2	natriuretic peptide receptor 2	0.817382	-0.290917	0.00169005	0.0310728	0.000696214
ENSG00000152213	ARL11	ADP ribosylation factor like GTPase 11	0.744382	-0.425884	0.000496521	0.0161348	0.000689758
ENSG00000120341	SEC16B	SEC16 homolog B%2C endoplasmic reticulum export factor	0.790583	-0.339011	0.00283656	0.0403298	0.000689167
ENSG00000105717	PBX4	PBX homeobox 4	0.762609	-0.390984	0.00153944	0.0293914	0.000688418
ENSG00000157110	RBPMS	RNA binding protein%2C mRNA processing factor	0.858046	-0.220872	0.000714465	0.0194322	0.000688106
ENSG00000234754	.	.	0.575314	-0.797578	0.00131515	0.0269999	0.000687878
ENSG00000226479	TMEM185B	transmembrane protein 185B	1.11662	0.159132	0.000994262	0.023448	0.000687651
ENSG00000137522	RNF121	ring finger protein 121	1.09387	0.129444	0.000568753	0.0174426	0.000686456
ENSG00000121390	PSPC1	paraspeckle component 1	1.0919	0.126846	0.00116613	0.0256103	0.000685992
ENSG00000081985	IL12RB2	interleukin 12 receptor subunit beta 2	0.682742	-0.550587	0.00129755	0.0268357	0.000684079
ENSG00000068305	MEF2A	myocyte enhancer factor 2A	0.895583	-0.159101	0.000876775	0.0219263	0.000683963
ENSG00000185090	MANEAL	mannosidase endo-alpha like	1.38853	0.473562	0.00138861	0.0277934	0.000681333
ENSG00000278931	.	.	0.691263	-0.532693	0.00286017	0.0405485	0.000680692
ENSG00000177728	TMEM94	transmembrane protein 94	0.869257	-0.202146	0.00124028	0.0262585	0.000680357
ENSG00000105483	CARD8	caspase recruitment domain family member 8	0.798267	-0.325056	0.000834288	0.0212922	0.000678055
ENSG00000106399	RPA3	replication protein A3	1.23106	0.299895	0.000131924	0.00810375	0.000676114
ENSG00000233038	.	.	0.717846	-0.478254	0.000444921	0.0153326	0.000675687
ENSG00000127337	YEATS4	YEATS domain containing 4	1.27189	0.346977	0.000466244	0.0158176	0.000674987
ENSG00000152382	TADA1	transcriptional adaptor 1	1.12109	0.164897	0.00117787	0.0257415	0.00067405
ENSG00000139880	CDH24	cadherin 24	0.779095	-0.36013	0.000500107	0.0161574	0.000672214
ENSG00000138039	LHCGR	luteinizing hormone/choriogonadotropin receptor	0.531311	-0.912371	0.000813417	0.0209504	0.000671838
ENSG00000179776	CDH5	cadherin 5	0.698553	-0.517558	0.00253679	0.0379747	0.000671661
ENSG00000120802	TMPO	thymopoietin	1.15804	0.211682	0.00125674	0.0263668	0.000670292
ENSG00000135835	KIAA1614	KIAA1614	0.793722	-0.333295	0.00135945	0.0274803	0.000669954
ENSG00000198517	MAFK	MAF bZIP transcription factor K	0.774896	-0.367925	0.000370614	0.0139806	0.000667119
ENSG00000079805	DNM2	dynamin 2	0.878886	-0.186253	0.00111572	0.0248454	0.000666598
ENSG00000122406	RPL5	ribosomal protein L5	1.36675	0.450753	9.52743e-05	0.00728764	0.000664922
ENSG00000163818	LZTFL1	leucine zipper transcription factor like 1	1.12296	0.167303	0.0017753	0.0316587	0.000653175
ENSG00000130635	COL5A1	collagen type V alpha 1 chain	0.755502	-0.404492	0.000568219	0.0174426	0.000652896
ENSG00000256806	C17orf100	chromosome 17 open reading frame 100	1.30152	0.3802	0.0011766	0.025739	0.000651488
ENSG00000065154	OAT	ornithine aminotransferase	1.26407	0.33808	0.000363364	0.0139583	0.000650792
ENSG00000250971	.	.	0.640796	-0.642062	0.000799066	0.0206768	0.000650409
ENSG00000124191	TOX2	TOX high mobility group box family member 2	0.630828	-0.66468	0.000193053	0.00987661	0.000649812
ENSG00000144895	EIF2A	eukaryotic translation initiation factor 2A	1.15193	0.204057	0.000530184	0.0166694	0.00064932
ENSG00000101224	CDC25B	cell division cycle 25B	0.816375	-0.292696	0.00116388	0.0255903	0.000648071
ENSG00000101003	GINS1	GINS complex subunit 1	1.46709	0.552961	0.000167816	0.0091286	0.000647499
ENSG00000143363	PRUNE1	prune exopolyphosphatase 1	1.09121	0.125933	0.00110933	0.0248454	0.000645285
ENSG00000205231	.	.	0.611415	-0.709775	0.00178967	0.0317301	0.000643598
ENSG00000211584	SLC48A1	solute carrier family 48 member 1	0.871627	-0.198217	0.000929497	0.0226684	0.0006429
ENSG00000204261	.	.	0.841862	-0.248345	0.000915339	0.0224389	0.000641989
ENSG00000159450	TCHH	trichohyalin	0.655199	-0.609994	0.000628029	0.0183096	0.000640346
ENSG00000274769	.	.	0.702859	-0.508693	0.00278808	0.0400085	0.000638634
ENSG00000101911	PRPS2	phosphoribosyl pyrophosphate synthetase 2	1.29609	0.374168	0.000377569	0.0141177	0.000637914
ENSG00000213279	.	.	0.690552	-0.534178	0.00119434	0.0258211	0.000637912
ENSG00000174780	SRP72	signal recognition particle 72	1.13891	0.187655	0.000375411	0.0140823	0.000637718
ENSG00000175471	MCTP1	multiple C2 and transmembrane domain containing 1	0.740777	-0.432888	0.00102247	0.0238367	0.000637221
ENSG00000115594	IL1R1	interleukin 1 receptor type 1	0.808107	-0.307383	0.00122343	0.026112	0.000634088
ENSG00000173473	SMARCC1	SWI/SNF related%2C matrix associated%2C actin dependent regulator of chromatin subfamily c member 1	1.16962	0.226037	0.00112491	0.0249747	0.000631966
ENSG00000230918	.	.	0.66825	-0.58154	0.00253916	0.0379747	0.000629547
ENSG00000171490	RSL1D1	ribosomal L1 domain containing 1	1.21408	0.279867	0.000479807	0.0159391	0.000629479
ENSG00000073910	FRY	FRY microtubule binding protein	0.804823	-0.313257	0.000937183	0.0227311	0.000629372
ENSG00000124067	SLC12A4	solute carrier family 12 member 4	0.800511	-0.321007	0.000802985	0.0207302	0.000629282
ENSG00000152253	SPC25	SPC25%2C NDC80 kinetochore complex component	1.97907	0.984825	7.8293e-05	0.00683665	0.000628072
ENSG00000198355	PIM3	Pim-3 proto-oncogene%2C serine/threonine kinase	0.783638	-0.351741	0.000153739	0.00890276	0.000626471
ENSG00000079337	RAPGEF3	Rap guanine nucleotide exchange factor 3	0.680742	-0.55482	0.000304826	0.0126909	0.000624833
ENSG00000135723	FHOD1	formin homology 2 domain containing 1	0.775459	-0.366878	0.000223199	0.010747	0.000619019
ENSG00000156017	CARNMT1	carnosine N-methyltransferase 1	1.1414	0.190802	0.00121168	0.0259528	0.000617217
ENSG00000227906	.	.	2.30245	1.20317	0.000386493	0.0142496	0.00061451
ENSG00000172367	PDZD3	PDZ domain containing 3	0.519547	-0.944675	7.11839e-05	0.00665883	0.000612678
ENSG00000183814	LIN9	lin-9 DREAM MuvB core complex component	1.19563	0.257776	0.00119928	0.0258211	0.000610359
ENSG00000116786	PLEKHM2	pleckstrin homology and RUN domain containing M2	0.84693	-0.239686	0.000674736	0.0188093	0.000610114
ENSG00000221340	.	.	0.627073	-0.673295	0.000460211	0.0156367	0.000609594
ENSG00000173083	HPSE	heparanase	0.746713	-0.421373	0.000410751	0.0146765	0.000609166
ENSG00000146094	DOK3	docking protein 3	0.736455	-0.44133	0.000159521	0.00895419	0.000603631
ENSG00000140479	PCSK6	proprotein convertase subtilisin/kexin type 6	1.53913	0.622115	3.21939e-05	0.00461384	0.000603397
ENSG00000224578	HNRNPA1P48	heterogeneous nuclear ribonucleoprotein A1 pseudogene 48	1.42753	0.513525	1.73031e-05	0.00371967	0.000601814
ENSG00000260105	.	.	0.574645	-0.799257	0.00049984	0.0161574	0.000599665
ENSG00000175970	UNC119B	unc-119 lipid binding chaperone B	1.06063	0.0849208	0.00166798	0.0308771	0.000596419
ENSG00000003137	CYP26B1	cytochrome P450 family 26 subfamily B member 1	0.631139	-0.663971	0.000641268	0.0184042	0.000595882
ENSG00000138172	CALHM2	calcium homeostasis modulator family member 2	0.80832	-0.307002	0.00132063	0.0270626	0.00059469
ENSG00000156795	WDYHV1	WDYHV motif containing 1	1.25544	0.328196	1.8867e-05	0.00387105	0.000594382
ENSG00000166855	CLPX	caseinolytic mitochondrial matrix peptidase chaperone subunit	1.08298	0.115008	0.000866798	0.0218137	0.000594241
ENSG00000223656	.	.	0.646845	-0.628508	0.00123504	0.0261972	0.000592354
ENSG00000018699	TTC27	tetratricopeptide repeat domain 27	1.13398	0.181397	0.000582521	0.0175992	0.000592171
ENSG00000204947	ZNF425	zinc finger protein 425	1.2313	0.300187	0.000940779	0.022763	0.000592022
ENSG00000232912	.	.	0.755478	-0.404538	0.00318691	0.0429474	0.000590372
ENSG00000121211	MND1	meiotic nuclear divisions 1	1.81516	0.860095	0.000167563	0.0091286	0.000589508
ENSG00000197694	SPTAN1	spectrin alpha%2C non-erythrocytic 1	0.854723	-0.226471	0.000650868	0.0184429	0.000588404
ENSG00000061794	MRPS35	mitochondrial ribosomal protein S35	1.19654	0.25887	0.000577204	0.0175527	0.000587215
ENSG00000178053	MLF1	myeloid leukemia factor 1	1.22312	0.290565	0.000468824	0.0158331	0.000586957
ENSG00000187800	PEAR1	platelet endothelial aggregation receptor 1	0.761078	-0.393884	0.0016147	0.0302597	0.000586523
ENSG00000038945	MSR1	macrophage scavenger receptor 1	0.637636	-0.649194	3.27996e-06	0.00159413	0.000585661
ENSG00000123505	AMD1	adenosylmethionine decarboxylase 1	1.17551	0.233284	0.000397915	0.0143951	0.000583655
ENSG00000167110	GOLGA2	golgin A2	0.910878	-0.13467	0.00298671	0.0413716	0.000576814
ENSG00000147140	NONO	non-POU domain containing octamer binding	1.10509	0.144163	0.000997307	0.0234703	0.000570765
ENSG00000158859	ADAMTS4	ADAM metallopeptidase with thrombospondin type 1 motif 4	0.677405	-0.561909	0.00079329	0.0205988	0.000566719
ENSG00000119508	NR4A3	nuclear receptor subfamily 4 group A member 3	0.664787	-0.589036	6.53441e-05	0.00636395	0.0005665
ENSG00000186642	PDE2A	phosphodiesterase 2A	0.705303	-0.503686	0.00236212	0.0364709	0.000564165
ENSG00000184922	FMNL1	formin like 1	0.762344	-0.391486	7.31194e-05	0.00668542	0.000562263
ENSG00000074201	CLNS1A	chloride nucleotide-sensitive channel 1A	1.13362	0.180934	0.000659048	0.018604	0.000561666
ENSG00000152804	HHEX	hematopoietically expressed homeobox	0.771533	-0.374199	0.00059426	0.0177522	0.000559751
ENSG00000139737	SLAIN1	SLAIN motif family member 1	1.28472	0.361455	0.00155509	0.0295891	0.00055727
ENSG00000170632	ARMC10	armadillo repeat containing 10	1.09821	0.135156	0.00078126	0.0204527	0.000557106
ENSG00000156234	CXCL13	C-X-C motif chemokine ligand 13	4.20872	2.07338	2.79805e-05	0.00440536	0.00055684
ENSG00000115355	CCDC88A	coiled-coil domain containing 88A	0.851218	-0.2324	0.000855337	0.0216076	0.000554058
ENSG00000231500	RPS18	ribosomal protein S18	1.49106	0.576337	0.000147049	0.00876688	0.000553959
ENSG00000199161	.	.	0.599552	-0.738043	0.000288298	0.012443	0.000551657
ENSG00000141446	ESCO1	establishment of sister chromatid cohesion N-acetyltransferase 1	1.108	0.147955	0.0006722	0.0187855	0.000548703
ENSG00000180539	.	.	0.681649	-0.5529	0.000467634	0.0158331	0.000544482
ENSG00000241494	.	.	1.43289	0.518932	0.000927655	0.0226662	0.000543013
ENSG00000215788	TNFRSF25	TNF receptor superfamily member 25	0.713674	-0.486664	0.000517805	0.0165379	0.000541638
ENSG00000255642	.	.	1.20601	0.270243	0.00102962	0.0239535	0.000541576
ENSG00000152558	TMEM123	transmembrane protein 123	1.29165	0.369218	0.000512834	0.0164733	0.000541137
ENSG00000182446	NPLOC4	NPL4 homolog%2C ubiquitin recognition factor	0.849719	-0.234943	0.000654003	0.0185083	0.000539663
ENSG00000248329	APELA	apelin receptor early endogenous ligand	3.66534	1.87395	7.84581e-07	0.000877044	0.000538461
ENSG00000114942	EEF1B2	eukaryotic translation elongation factor 1 beta 2	1.40664	0.492257	8.01099e-05	0.00683665	0.000537826
ENSG00000171208	NETO2	neuropilin and tolloid like 2	1.5664	0.647449	0.000501455	0.0161775	0.00053566
ENSG00000163527	STT3B	STT3B%2C catalytic subunit of the oligosaccharyltransferase complex	1.09891	0.13607	0.000566791	0.0174302	0.000535555
ENSG00000130758	MAP3K10	mitogen-activated protein kinase kinase kinase 10	0.796676	-0.327934	0.00051913	0.0165566	0.000533979
ENSG00000206150	RNASE13	ribonuclease A family member 13 (inactive)	0.677518	-0.561668	0.0012023	0.0258211	0.000530686
ENSG00000155961	RAB39B	RAB39B%2C member RAS oncogene family	1.34731	0.430082	0.0014194	0.0281326	0.000530204
ENSG00000167995	BEST1	bestrophin 1	0.753121	-0.409046	0.000486948	0.0160554	0.000527232
ENSG00000115484	CCT4	chaperonin containing TCP1 subunit 4	1.20033	0.263425	0.000388482	0.0142496	0.000526096
ENSG00000269887	.	.	1.45357	0.539596	8.58334e-06	0.00259554	0.000526079
ENSG00000117400	MPL	MPL proto-oncogene%2C thrombopoietin receptor	0.728403	-0.457192	0.00156842	0.0297667	0.00052559
ENSG00000102606	ARHGEF7	Rho guanine nucleotide exchange factor 7	0.846166	-0.240987	0.000993144	0.0234464	0.000521684
ENSG00000169291	SHE	Src homology 2 domain containing E	0.740043	-0.43432	0.00143466	0.0283496	0.000520027
ENSG00000108509	CAMTA2	calmodulin binding transcription activator 2	0.867888	-0.204419	0.00117593	0.025739	0.000518935
ENSG00000157103	SLC6A1	solute carrier family 6 member 1	0.621223	-0.686817	0.000304732	0.0126909	0.0005189
ENSG00000107731	UNC5B	unc-5 netrin receptor B	0.835757	-0.258844	0.000629783	0.0183096	0.000518095
ENSG00000165138	ANKS6	ankyrin repeat and sterile alpha motif domain containing 6	0.83412	-0.261673	0.000989193	0.0234025	0.000515427
ENSG00000167904	TMEM68	transmembrane protein 68	1.11865	0.161752	0.000962606	0.0231484	0.000515107
ENSG00000110079	MS4A4A	membrane spanning 4-domains A4A	0.628494	-0.67003	5.0527e-05	0.00557368	0.000515058
ENSG00000196950	SLC39A10	solute carrier family 39 member 10	1.11531	0.157438	0.00100972	0.0236381	0.000514744
ENSG00000242574	HLA-DMB	major histocompatibility complex%2C class II%2C DM beta	0.788936	-0.34202	0.000338884	0.0135536	0.000511222
ENSG00000158163	DZIP1L	DAZ interacting zinc finger protein 1 like	0.763849	-0.388641	0.000579167	0.0175527	0.000511214
ENSG00000154133	ROBO4	roundabout guidance receptor 4	0.693427	-0.528184	0.00142777	0.0282534	0.000511003
ENSG00000196730	DAPK1	death associated protein kinase 1	0.819215	-0.287686	0.00225553	0.0354369	0.000509172
ENSG00000099917	MED15	mediator complex subunit 15	0.836119	-0.25822	0.000474494	0.0158583	0.000508117
ENSG00000112299	VNN1	vanin 1	0.649564	-0.622456	3.05229e-05	0.00451921	0.000507874
ENSG00000271880	.	.	0.662034	-0.595024	0.00232237	0.036182	0.000506487
ENSG00000125895	TMEM74B	transmembrane protein 74B	0.739164	-0.436034	0.000802987	0.0207302	0.000505218
ENSG00000136404	TM6SF1	transmembrane 6 superfamily member 1	0.788805	-0.34226	0.000283086	0.0123224	0.000503834
ENSG00000176463	SLCO3A1	solute carrier organic anion transporter family member 3A1	0.855049	-0.225921	0.00123011	0.0261174	0.000503479
ENSG00000102804	TSC22D1	TSC22 domain family member 1	1.16737	0.223259	0.000637497	0.0183368	0.000503478
ENSG00000074590	NUAK1	NUAK family kinase 1	0.708048	-0.498081	0.000688726	0.0189855	0.000503415
ENSG00000205808	PLPP6	phospholipid phosphatase 6	1.15002	0.201658	0.000594526	0.0177522	0.000502235
ENSG00000108984	MAP2K6	mitogen-activated protein kinase kinase 6	1.42573	0.511701	4.37854e-05	0.00523481	0.00050184
ENSG00000115956	PLEK	pleckstrin	0.668636	-0.580708	2.34068e-05	0.00415322	0.000500569
ENSG00000187688	TRPV2	transient receptor potential cation channel subfamily V member 2	0.740122	-0.434165	0.000789054	0.0205844	0.000499644
ENSG00000174579	MSL2	MSL complex subunit 2	1.08701	0.120363	0.00144505	0.0283893	0.000498844
ENSG00000142910	TINAGL1	tubulointerstitial nephritis antigen like 1	0.854497	-0.226853	0.000745486	0.0199603	0.000492366
ENSG00000214900	.	.	1.39619	0.481496	0.00119443	0.0258211	0.000491677
ENSG00000105339	DENND3	DENN domain containing 3	0.780318	-0.357866	0.000331112	0.0133622	0.0004907
ENSG00000108511	HOXB6	homeobox B6	0.695463	-0.523955	0.0014803	0.0287783	0.000489553
ENSG00000196646	ZNF136	zinc finger protein 136	1.11391	0.155637	0.00113054	0.0250749	0.000483051
ENSG00000230435	.	.	0.616378	-0.698112	0.00196041	0.0332794	0.000482253
ENSG00000162804	SNED1	sushi%2C nidogen and EGF like domains 1	0.77782	-0.362491	0.00097613	0.0232658	0.000481586
ENSG00000116062	MSH6	mutS homolog 6	1.13053	0.176996	0.000544027	0.0169399	0.000479786
ENSG00000137834	SMAD6	SMAD family member 6	0.677229	-0.562284	0.00057837	0.0175527	0.000478586
ENSG00000169896	ITGAM	integrin subunit alpha M	0.741816	-0.430867	0.00020359	0.0101564	0.000477146
ENSG00000114853	ZBTB47	zinc finger and BTB domain containing 47	0.752898	-0.409474	0.000334499	0.0134503	0.000475023
ENSG00000166579	NDEL1	nudE neurodevelopment protein 1 like 1	0.879865	-0.184646	0.00184299	0.0322101	0.000472487
ENSG00000169018	FEM1B	fem-1 homolog B	1.10816	0.148166	0.000770524	0.0202905	0.000471699
ENSG00000214787	MS4A4E	membrane spanning 4-domains A4E	0.690905	-0.533441	0.000637833	0.0183368	0.000466472
ENSG00000163536	SERPINI1	serpin family I member 1	1.24555	0.316781	0.000688789	0.0189855	0.000460286
ENSG00000242779	.	.	1.22602	0.293978	0.000890534	0.0220728	0.000460283
ENSG00000168306	ACOX2	acyl-CoA oxidase 2	0.812501	-0.299559	0.00122923	0.0261174	0.000460008
ENSG00000076928	ARHGEF1	Rho guanine nucleotide exchange factor 1	0.805862	-0.311395	0.000625825	0.0183096	0.000459707
ENSG00000151702	FLI1	Fli-1 proto-oncogene%2C ETS transcription factor	0.739351	-0.435669	0.000962922	0.0231484	0.000458481
ENSG00000180346	TIGD2	tigger transposable element derived 2	1.2636	0.337543	0.000664509	0.0186944	0.000458365
ENSG00000203943	SAMD13	sterile alpha motif domain containing 13	1.31663	0.396855	0.000684486	0.0189335	0.000458285
ENSG00000089472	HEPH	hephaestin	1.27303	0.348261	0.000528839	0.0166694	0.000456297
ENSG00000170677	SOCS6	suppressor of cytokine signaling 6	1.14236	0.192019	0.000754046	0.0200693	0.000455608
ENSG00000139131	YARS2	tyrosyl-tRNA synthetase 2	1.12441	0.169174	0.000821719	0.0210437	0.000455125
ENSG00000128512	DOCK4	dedicator of cytokinesis 4	0.840308	-0.25101	0.000620972	0.0182568	0.000454353
ENSG00000152782	PANK1	pantothenate kinase 1	1.22853	0.296929	0.000721394	0.0195257	0.000451957
ENSG00000124787	RPP40	ribonuclease P/MRP subunit p40	1.18741	0.247822	0.00053123	0.0166694	0.000451074
ENSG00000143554	SLC27A3	solute carrier family 27 member 3	0.808142	-0.307319	0.000481109	0.0159587	0.000448014
ENSG00000259207	ITGB3	integrin subunit beta 3	0.735073	-0.44404	0.00156066	0.0296697	0.000447091
ENSG00000124491	F13A1	coagulation factor XIII A chain	0.580592	-0.784405	0.000120226	0.00781002	0.000445364
ENSG00000180353	HCLS1	hematopoietic cell-specific Lyn substrate 1	0.77132	-0.374598	6.16589e-05	0.00626661	0.000442105
ENSG00000119227	PIGZ	phosphatidylinositol glycan anchor biosynthesis class Z	0.825602	-0.276481	0.000879692	0.0219501	0.00044198
ENSG00000010319	SEMA3G	semaphorin 3G	0.675922	-0.565072	0.00105624	0.024338	0.000441631
ENSG00000197757	HOXC6	homeobox C6	0.808309	-0.307022	0.000934477	0.0227311	0.000439274
ENSG00000136630	HLX	H2.0 like homeobox	0.68726	-0.541073	0.000548091	0.0169757	0.000438698
ENSG00000100462	PRMT5	protein arginine methyltransferase 5	1.12882	0.174816	0.000757859	0.0201229	0.000437294
ENSG00000169251	NMD3	NMD3 ribosome export adaptor	1.12917	0.175261	0.000486847	0.0160554	0.000435355
ENSG00000171302	CANT1	calcium activated nucleotidase 1	1.2186	0.285224	0.000186479	0.00972198	0.000434673
ENSG00000121933	TMIGD3	transmembrane and immunoglobulin domain containing 3	0.65424	-0.612109	0.000227338	0.0107686	0.000432929
ENSG00000013016	EHD3	EH domain containing 3	1.30142	0.38009	0.00157902	0.0299258	0.000431993
ENSG00000231613	.	.	0.622422	-0.684036	0.00105483	0.0243373	0.000431934
ENSG00000261520	.	.	1.70973	0.773772	0.00145636	0.0284837	0.000430296
ENSG00000149782	PLCB3	phospholipase C beta 3	0.853244	-0.22897	0.000477054	0.0158858	0.000429351
ENSG00000108947	EFNB3	ephrin B3	1.29024	0.367643	0.00164464	0.0306922	0.000427867
ENSG00000143382	ADAMTSL4	ADAMTS like 4	0.72668	-0.460608	0.000342106	0.0135871	0.000426986
ENSG00000249353	.	.	1.30174	0.380436	0.000209739	0.0103568	0.00042458
ENSG00000171206	TRIM8	tripartite motif containing 8	0.787438	-0.344763	0.000281889	0.0123224	0.000422037
ENSG00000131042	LILRB2	leukocyte immunoglobulin like receptor B2	0.564819	-0.824139	1.65424e-06	0.00124149	0.00042007
ENSG00000144048	DUSP11	dual specificity phosphatase 11	1.10582	0.145112	0.00064736	0.0184429	0.000419143
ENSG00000270972	.	.	0.589702	-0.761942	0.00011973	0.00780412	0.000418415
ENSG00000158796	DEDD	death effector domain containing	0.895554	-0.159148	0.000765527	0.0202385	0.000418221
ENSG00000140859	KIFC3	kinesin family member C3	0.793552	-0.333604	0.000253646	0.0116443	0.000417003
ENSG00000159640	ACE	angiotensin I converting enzyme	0.759669	-0.396556	0.000161561	0.00895419	0.000415979
ENSG00000132341	RAN	RAN%2C member RAS oncogene family	1.19049	0.251552	0.000210436	0.0103628	0.000415659
ENSG00000155438	NIFK	nucleolar protein interacting with the FHA domain of MKI67	1.18255	0.241903	0.00038474	0.0142496	0.00041539
ENSG00000154222	CC2D1B	coiled-coil and C2 domain containing 1B	0.893861	-0.161878	0.000906196	0.0223372	0.000414569
ENSG00000103978	TMEM87A	transmembrane protein 87A	1.25921	0.332517	0.000522477	0.0165831	0.000414173
ENSG00000115756	HPCAL1	hippocalcin like 1	0.827353	-0.273426	0.000342762	0.0135871	0.000412616
ENSG00000147687	TATDN1	TatD DNase domain containing 1	1.20101	0.264246	0.000333825	0.0134474	0.000412457
ENSG00000198853	RUSC2	RUN and SH3 domain containing 2	0.807451	-0.308553	0.000456634	0.0155582	0.000411476
ENSG00000254703	.	.	0.67104	-0.575529	0.000749039	0.0199968	0.000410444
ENSG00000157240	FZD1	frizzled class receptor 1	1.42722	0.513211	0.000844722	0.0214607	0.00040602
ENSG00000161940	BCL6B	B cell CLL/lymphoma 6B	0.688912	-0.537608	0.000432908	0.0151939	0.000405872
ENSG00000166341	DCHS1	dachsous cadherin-related 1	0.808896	-0.305973	0.000666884	0.018707	0.00040403
ENSG00000090674	MCOLN1	mucolipin 1	0.831607	-0.266026	0.000472639	0.0158583	0.000403869
ENSG00000002587	HS3ST1	heparan sulfate-glucosamine 3-sulfotransferase 1	1.37694	0.461466	0.000685119	0.0189335	0.000399469
ENSG00000104936	DMPK	DM1 protein kinase	0.770553	-0.376033	0.00020985	0.0103568	0.000397116
ENSG00000006468	ETV1	ETS variant 1	1.28011	0.356263	0.00150364	0.029005	0.000395124
ENSG00000177675	CD163L1	CD163 molecule like 1	0.744041	-0.426546	0.000162399	0.00895419	0.000392217
ENSG00000138777	PPA2	pyrophosphatase (inorganic) 2	1.21631	0.282508	0.000164819	0.00903712	0.000391074
ENSG00000100028	SNRPD3	small nuclear ribonucleoprotein D3 polypeptide	1.13531	0.183084	0.000344103	0.013607	0.000388581
ENSG00000105643	ARRDC2	arrestin domain containing 2	0.856598	-0.22331	0.000507828	0.0163427	0.000388121
ENSG00000105329	TGFB1	transforming growth factor beta 1	0.764846	-0.386759	0.000225201	0.0107686	0.000385063
ENSG00000177602	HASPIN	histone H3 associated protein kinase	1.65379	0.725778	3.95287e-05	0.00492538	0.000383581
ENSG00000144868	TMEM108	transmembrane protein 108	1.48668	0.572095	0.000104714	0.00744836	0.000383489
ENSG00000196388	INCA1	inhibitor of CDK%2C cyclin A1 interacting protein 1	0.794115	-0.33258	0.0011119	0.0248454	0.000383151
ENSG00000146755	TRIM50	tripartite motif containing 50	0.596846	-0.744569	0.000203052	0.0101564	0.000380625
ENSG00000139117	CPNE8	copine 8	0.792547	-0.335431	0.000911573	0.0223711	0.000378484
ENSG00000117155	SSX2IP	SSX family member 2 interacting protein	1.34819	0.431023	0.000549226	0.0169835	0.000375475
ENSG00000105819	PMPCB	peptidase%2C mitochondrial processing beta subunit	1.0991	0.136321	0.000608949	0.01808	0.000373057
ENSG00000165168	CYBB	cytochrome b-245 beta chain	0.752802	-0.409658	0.000262903	0.0118238	0.000372037
ENSG00000082397	EPB41L3	erythrocyte membrane protein band 4.1 like 3	0.731318	-0.45143	0.000429827	0.0151671	0.000371722
ENSG00000255328	.	.	0.694154	-0.526672	0.000488125	0.0160554	0.000371139
ENSG00000279803	AC009090.5	.	0.709069	-0.496002	0.00252594	0.0379193	0.000370128
ENSG00000187091	PLCD1	phospholipase C delta 1	0.816987	-0.291614	0.00018311	0.00965518	0.000369377
ENSG00000165480	SKA3	spindle and kinetochore associated complex subunit 3	1.7559	0.812213	0.000304153	0.0126909	0.000367725
ENSG00000120896	SORBS3	sorbin and SH3 domain containing 3	0.826256	-0.275339	0.000410944	0.0146765	0.000367495
ENSG00000272138	.	.	1.6436	0.716856	3.91328e-05	0.00492056	0.000367375
ENSG00000163606	CD200R1	CD200 receptor 1	0.721892	-0.470145	0.000436259	0.0152398	0.000367181
ENSG00000136379	ABHD17C	abhydrolase domain containing 17C	1.46821	0.55406	0.000100234	0.00741112	0.000365678
ENSG00000243753	.	.	0.778846	-0.360591	0.0016247	0.0304068	0.000364232
ENSG00000142156	COL6A1	collagen type VI alpha 1 chain	0.741617	-0.431253	0.000238826	0.0111704	0.000363874
ENSG00000130052	STARD8	StAR related lipid transfer domain containing 8	0.738438	-0.437451	0.000452566	0.015471	0.000363779
ENSG00000273372	.	.	0.643054	-0.636989	0.000872279	0.021883	0.000362479
ENSG00000109084	TMEM97	transmembrane protein 97	1.48806	0.573437	8.60585e-05	0.00689609	0.000361855
ENSG00000117650	NEK2	NIMA related kinase 2	2.02459	1.01763	8.46252e-05	0.00685495	0.000360096
ENSG00000082684	SEMA5B	semaphorin 5B	0.670311	-0.577098	0.000299062	0.0125916	0.000359475
ENSG00000114491	UMPS	uridine monophosphate synthetase	1.11455	0.156466	0.000485136	0.0160554	0.0003592
ENSG00000261468	.	.	0.743711	-0.427185	0.000682972	0.0189335	0.000358119
ENSG00000175792	RUVBL1	RuvB like AAA ATPase 1	1.17249	0.22957	0.000309268	0.012828	0.000357908
ENSG00000155893	PXYLP1	2-phosphoxylose phosphatase 1	1.2922	0.369832	0.000124068	0.00792512	0.000356613
ENSG00000072042	RDH11	retinol dehydrogenase 11 (all-trans/9-cis/11-cis)	1.12701	0.172497	0.000298643	0.0125916	0.000356429
ENSG00000204642	HLA-F	major histocompatibility complex%2C class I%2C F	0.818177	-0.289515	0.000311638	0.0128548	0.000354707
ENSG00000060982	BCAT1	branched chain amino acid transaminase 1	0.657567	-0.60479	6.9486e-05	0.00661063	0.000354539
ENSG00000133740	E2F5	E2F transcription factor 5	1.34237	0.424787	0.00170797	0.0312736	0.000353564
ENSG00000246582	.	.	1.32672	0.407859	0.00109387	0.0247778	0.000353299
ENSG00000037280	FLT4	fms related tyrosine kinase 4	0.765134	-0.386215	0.000523737	0.0165831	0.000351218
ENSG00000072694	FCGR2B	Fc fragment of IgG receptor IIb	0.604839	-0.725377	3.75706e-05	0.00485971	0.000351048
ENSG00000104967	NOVA2	NOVA alternative splicing regulator 2	0.696135	-0.52256	0.000669347	0.0187526	0.000349884
ENSG00000004399	PLXND1	plexin D1	0.727016	-0.459942	0.000387789	0.0142496	0.000349165
ENSG00000169826	CSGALNACT2	chondroitin sulfate N-acetylgalactosaminyltransferase 2	0.874242	-0.193896	0.000304343	0.0126909	0.000345197
ENSG00000266074	BAHCC1	BAH domain and coiled-coil containing 1	0.822527	-0.281864	0.000193631	0.0098836	0.000344461
ENSG00000165572	KBTBD6	kelch repeat and BTB domain containing 6	1.22905	0.297546	0.000161309	0.00895419	0.000344174
ENSG00000271461	.	.	2.3961	1.26069	0.000202888	0.0101564	0.000343897
ENSG00000113749	HRH2	histamine receptor H2	0.609778	-0.713645	6.44096e-06	0.00218183	0.000343879
ENSG00000136807	CDK9	cyclin dependent kinase 9	0.858418	-0.220247	0.000349867	0.0137086	0.000343447
ENSG00000244682	FCGR2C	Fc fragment of IgG receptor IIc (gene/pseudogene)	0.636377	-0.652047	0.000586046	0.017658	0.00034258
ENSG00000197535	MYO5A	myosin VA	0.856726	-0.223094	0.000524411	0.0165831	0.000341616
ENSG00000162521	RBBP4	RB binding protein 4%2C chromatin remodeling factor	1.10354	0.142136	0.000621907	0.0182568	0.000341605
ENSG00000101187	SLCO4A1	solute carrier organic anion transporter family member 4A1	0.635412	-0.654235	1.13941e-05	0.00306912	0.000341005
ENSG00000280734	.	.	1.37809	0.462673	4.88864e-05	0.00551996	0.00033869
ENSG00000128604	IRF5	interferon regulatory factor 5	0.760031	-0.39587	0.000200876	0.0101384	0.000337607
ENSG00000106952	TNFSF8	TNF superfamily member 8	0.719076	-0.475784	0.000390264	0.0142801	0.000337113
ENSG00000253251	AC008560.1	Uncharacterized protein FLJ26957	1.18697	0.247283	0.00100952	0.0236381	0.000333538
ENSG00000186818	LILRB4	leukocyte immunoglobulin like receptor B4	0.719039	-0.475858	0.000109255	0.00748265	0.000333053
ENSG00000029364	SLC39A9	solute carrier family 39 member 9	1.11454	0.156443	0.000414543	0.014729	0.000333019
ENSG00000180287	PLD5	phospholipase D family member 5	1.52488	0.608693	4.20441e-05	0.00508097	0.000328767
ENSG00000142303	ADAMTS10	ADAM metallopeptidase with thrombospondin type 1 motif 10	0.691919	-0.531324	9.73915e-05	0.00728764	0.000327493
ENSG00000136897	MRPL50	mitochondrial ribosomal protein L50	1.11657	0.159069	0.000474175	0.0158583	0.000325901
ENSG00000145365	TIFA	TRAF interacting protein with forkhead associated domain	1.31011	0.389687	0.000633905	0.0183341	0.000325641
ENSG00000204301	NOTCH4	notch 4	0.663091	-0.592721	0.000160799	0.00895419	0.00032272
ENSG00000184371	CSF1	colony stimulating factor 1	0.80187	-0.31856	0.000372073	0.0139806	0.00032101
ENSG00000171103	TRMT61B	tRNA methyltransferase 61B	1.12435	0.169088	0.000311329	0.0128548	0.000320825
ENSG00000149781	FERMT3	fermitin family member 3	0.726567	-0.460832	8.70485e-05	0.00695051	0.000320795
ENSG00000198492	YTHDF2	YTH N6-methyladenosine RNA binding protein 2	1.10624	0.145671	0.000270766	0.0120911	0.000318819
ENSG00000084764	MAPRE3	microtubule associated protein RP/EB family member 3	0.853891	-0.227876	0.000671411	0.0187855	0.000318575
ENSG00000014824	SLC30A9	solute carrier family 30 member 9	1.11022	0.150847	0.000320912	0.0131887	0.000316737
ENSG00000147475	ERLIN2	ER lipid raft associated 2	1.09157	0.126402	0.000603674	0.0179473	0.000316713
ENSG00000111961	SASH1	SAM and SH3 domain containing 1	0.807428	-0.308594	0.000357296	0.0138202	0.000316038
ENSG00000108669	CYTH1	cytohesin 1	0.850301	-0.233955	0.000936033	0.0227311	0.000315083
ENSG00000197629	MPEG1	macrophage expressed 1	0.695196	-0.524508	5.86821e-05	0.00615941	0.000312314
ENSG00000050405	LIMA1	LIM domain and actin binding 1	0.771565	-0.37414	0.000700507	0.0192162	0.000311269
ENSG00000108797	CNTNAP1	contactin associated protein 1	0.759076	-0.397685	0.000422669	0.0149519	0.000309473
ENSG00000105245	NUMBL	NUMB like%2C endocytic adaptor protein	0.787148	-0.345293	0.000231479	0.0108726	0.000309312
ENSG00000066185	ZMYND12	zinc finger MYND-type containing 12	1.19394	0.255728	0.000414735	0.014729	0.000308689
ENSG00000277258	PCGF2	polycomb group ring finger 2	0.897299	-0.156339	0.000529929	0.0166694	0.00030773
ENSG00000188130	MAPK12	mitogen-activated protein kinase 12	0.726439	-0.461086	0.000250371	0.011562	0.000307224
ENSG00000174004	NRROS	negative regulator of reactive oxygen species	0.722668	-0.468594	0.000650615	0.0184429	0.000306798
ENSG00000162367	TAL1	TAL bHLH transcription factor 1%2C erythroid differentiation factor	0.682613	-0.55086	0.000594409	0.0177522	0.000305801
ENSG00000100522	GNPNAT1	glucosamine-phosphate N-acetyltransferase 1	1.17362	0.230968	0.000126231	0.00793419	0.000301503
ENSG00000224189	.	.	0.734693	-0.444786	0.00253399	0.0379747	0.000301187
ENSG00000172350	ABCG4	ATP binding cassette subfamily G member 4	0.646563	-0.629137	0.000528489	0.0166694	0.000301132
ENSG00000134602	STK26	serine/threonine kinase 26	1.26664	0.341006	0.00198535	0.033499	0.000294731
ENSG00000117906	RCN2	reticulocalbin 2	1.13067	0.177172	0.000298069	0.0125916	0.000292657
ENSG00000146243	IRAK1BP1	interleukin 1 receptor associated kinase 1 binding protein 1	1.21328	0.278909	0.00062307	0.0182568	0.000292153
ENSG00000169594	BNC1	basonuclin 1	1.71873	0.781344	0.000116772	0.0077011	0.000292076
ENSG00000185634	SHC4	SHC adaptor protein 4	1.59545	0.673961	0.000280349	0.0122939	0.000291955
ENSG00000180229	.	.	0.633892	-0.65769	0.000123863	0.00792512	0.00028978
ENSG00000160013	PTGIR	prostaglandin I2 receptor	0.62565	-0.676571	8.90803e-05	0.00701256	0.000288704
ENSG00000160219	GAB3	GRB2 associated binding protein 3	0.759567	-0.39675	0.000574221	0.0175141	0.000283429
ENSG00000157445	CACNA2D3	calcium voltage-gated channel auxiliary subunit alpha2delta 3	0.741687	-0.431118	0.000323593	0.0132103	0.00028331
ENSG00000253368	TRNP1	TMF1-regulated nuclear protein 1	1.39092	0.476043	0.00142802	0.0282534	0.000281865
ENSG00000204065	TCEAL5	transcription elongation factor A like 5	1.72888	0.789835	0.000161244	0.00895419	0.00028135
ENSG00000134955	SLC37A2	solute carrier family 37 member 2	0.706518	-0.501201	2.52807e-05	0.00429782	0.00027629
ENSG00000137507	LRRC32	leucine rich repeat containing 32	0.686704	-0.542241	0.00108684	0.0247188	0.000275235
ENSG00000115816	CEBPZ	CCAAT/enhancer binding protein zeta	1.12529	0.170291	0.000400603	0.0144689	0.000274779
ENSG00000182511	FES	FES proto-oncogene%2C tyrosine kinase	0.766557	-0.383535	0.000224136	0.0107532	0.000274323
ENSG00000186594	.	.	0.670316	-0.577087	0.000102304	0.00742598	0.00027322
ENSG00000260314	MRC1	mannose receptor C-type 1	0.63434	-0.656671	7.34557e-05	0.00668542	0.000272888
ENSG00000054277	OPN3	opsin 3	1.24817	0.319817	0.000359044	0.0138611	0.000272525
ENSG00000130935	NOL11	nucleolar protein 11	1.09997	0.137458	0.000364129	0.0139637	0.000271187
ENSG00000153012	LGI2	leucine rich repeat LGI family member 2	0.573306	-0.802623	0.000141263	0.0085821	0.000271127
ENSG00000166035	LIPC	lipase C%2C hepatic type	1.60895	0.686119	1.01915e-05	0.00281379	0.000270483
ENSG00000110077	MS4A6A	membrane spanning 4-domains A6A	0.746951	-0.420915	6.46363e-05	0.00636395	0.000266924
ENSG00000125484	GTF3C4	general transcription factor IIIC subunit 4	1.17484	0.23247	0.000445104	0.0153326	0.000266463
ENSG00000089876	DHX32	DEAH-box helicase 32 (putative)	1.11222	0.153436	0.000279202	0.0122876	0.000266368
ENSG00000127329	PTPRB	protein tyrosine phosphatase%2C receptor type B	0.676527	-0.56378	0.000647995	0.0184429	0.000264571
ENSG00000010610	CD4	CD4 molecule	0.762882	-0.390469	7.48415e-05	0.0067469	0.000263404
ENSG00000256546	.	.	0.712546	-0.488945	0.00062685	0.0183096	0.000258926
ENSG00000072786	STK10	serine/threonine kinase 10	0.769584	-0.377849	0.000159462	0.00895419	0.000258515
ENSG00000141384	TAF4B	TATA-box binding protein associated factor 4b	1.29027	0.367674	0.000259099	0.0117737	0.000256763
ENSG00000183597	TANGO2	transport and golgi organization 2 homolog	0.827004	-0.274034	0.000189045	0.00973845	0.000253147
ENSG00000147443	DOK2	docking protein 2	0.63705	-0.65052	7.20051e-05	0.00668542	0.000251586
ENSG00000271959	.	.	0.614094	-0.703468	0.000114554	0.0076223	0.000251177
ENSG00000160691	SHC1	SHC adaptor protein 1	0.861684	-0.214769	0.000286717	0.0124228	0.000250061
ENSG00000234961	.	.	0.566263	-0.820455	0.000176345	0.00936471	0.000249742
ENSG00000235560	.	.	1.25691	0.329876	0.000123374	0.00792512	0.000249482
ENSG00000171320	ESCO2	establishment of sister chromatid cohesion N-acetyltransferase 2	2.16215	1.11246	2.60115e-06	0.0015619	0.000248078
ENSG00000005238	FAM214B	family with sequence similarity 214 member B	0.80604	-0.311077	0.000154663	0.00890276	0.000247668
ENSG00000184117	NIPSNAP1	nipsnap homolog 1	1.27919	0.355231	0.000414432	0.014729	0.000247023
ENSG00000253719	ATXN7L3B	ataxin 7 like 3B	1.1223	0.166464	0.000636713	0.0183368	0.000245919
ENSG00000004478	FKBP4	FK506 binding protein 4	1.34619	0.428878	0.000339657	0.0135602	0.000244623
ENSG00000143061	IGSF3	immunoglobulin superfamily member 3	1.40885	0.494522	0.0022172	0.0351956	0.000244424
ENSG00000085276	MECOM	MDS1 and EVI1 complex locus	0.704357	-0.505621	0.00043011	0.0151671	0.000243953
ENSG00000126217	MCF2L	MCF.2 cell line derived transforming sequence like	0.743563	-0.427473	7.95217e-05	0.00683665	0.000243386
ENSG00000197841	ZNF181	zinc finger protein 181	1.13257	0.179597	0.000360687	0.0138793	0.000243214
ENSG00000141198	TOM1L1	target of myb1 like 1 membrane trafficking protein	1.26622	0.340531	0.000379516	0.014165	0.000242609
ENSG00000143155	TIPRL	TOR signaling pathway regulator	1.10323	0.141728	0.000352372	0.0137086	0.000242127
ENSG00000104723	TUSC3	tumor suppressor candidate 3	1.21876	0.285414	0.000288991	0.0124489	0.000241324
ENSG00000206562	METTL6	methyltransferase like 6	1.09799	0.134862	0.00051469	0.0164856	0.000240613
ENSG00000183161	FANCF	Fanconi anemia complementation group F	1.18582	0.245891	0.000388793	0.0142496	0.000240109
ENSG00000232759	.	.	0.675914	-0.565089	0.000269863	0.0120908	0.000239211
ENSG00000011295	TTC19	tetratricopeptide repeat domain 19	1.16888	0.225121	0.000215299	0.0105327	0.000235684
ENSG00000205978	NYNRIN	NYN domain and retroviral integrase containing	0.814781	-0.295515	0.000435819	0.0152398	0.000234944
ENSG00000243199	.	.	1.33443	0.416224	0.000104405	0.00744836	0.00023361
ENSG00000224086	.	.	0.69011	-0.535102	0.000338826	0.0135536	0.000233018
ENSG00000155621	C9orf85	chromosome 9 open reading frame 85	1.14885	0.200187	8.41403e-05	0.00685495	0.000232494
ENSG00000090612	ZNF268	zinc finger protein 268	1.12286	0.167172	0.000290035	0.0124699	0.000232138
ENSG00000133985	TTC9	tetratricopeptide repeat domain 9	1.39567	0.480959	0.00107726	0.0246207	0.000232052
ENSG00000109667	SLC2A9	solute carrier family 2 member 9	1.50407	0.588876	0.000115796	0.00765934	0.000230045
ENSG00000126953	TIMM8A	translocase of inner mitochondrial membrane 8A	1.18304	0.242501	0.000227032	0.0107686	0.000229936
ENSG00000221968	FADS3	fatty acid desaturase 3	0.645124	-0.632352	0.000128952	0.00803058	0.000229836
ENSG00000144231	POLR2D	RNA polymerase II subunit D	1.11191	0.153042	0.000387222	0.0142496	0.000226431
ENSG00000214485	.	.	1.38411	0.46896	0.000543398	0.0169399	0.000226
ENSG00000139289	PHLDA1	pleckstrin homology like domain family A member 1	1.62651	0.70178	0.0006381	0.0183368	0.000223878
ENSG00000274322	AL136531.2	.	0.668949	-0.580032	0.000349743	0.0137086	0.000222493
ENSG00000083828	ZNF586	zinc finger protein 586	1.18735	0.247741	0.000471385	0.0158583	0.000221595
ENSG00000130830	MPP1	membrane palmitoylated protein 1	0.816692	-0.292136	0.000171193	0.00924483	0.000220632
ENSG00000081181	ARG2	arginase 2	1.50234	0.587214	2.094e-05	0.00400196	0.000220187
ENSG00000156030	ELMSAN1	ELM2 and Myb/SANT domain containing 1	0.868517	-0.203374	0.00200755	0.0336958	0.000219953
ENSG00000108175	ZMIZ1	zinc finger MIZ-type containing 1	0.900695	-0.150889	0.000392303	0.0143079	0.000219652
ENSG00000111450	STX2	syntaxin 2	0.770918	-0.375351	0.000248793	0.0115161	0.000218259
ENSG00000003400	CASP10	caspase 10	0.737362	-0.439556	0.000293136	0.0125549	0.000216848
ENSG00000149480	MTA2	metastasis associated 1 family member 2	0.896884	-0.157007	0.00044198	0.0153326	0.000215865
ENSG00000130307	USHBP1	USH1 protein network component harmonin binding protein 1	0.670168	-0.577405	0.00014578	0.00871442	0.000214666
ENSG00000170222	ADPRM	ADP-ribose/CDP-alcohol diphosphatase%2C manganese dependent	1.17185	0.228783	0.000171858	0.0092584	0.000214066
ENSG00000238057	.	.	0.686698	-0.542252	0.000594731	0.0177522	0.000213308
ENSG00000166922	SCG5	secretogranin V	1.5095	0.594073	0.00323201	0.0432353	0.000212848
ENSG00000177464	GPR4	G protein-coupled receptor 4	0.645453	-0.631616	0.000852401	0.0215822	0.00021136
ENSG00000165457	FOLR2	folate receptor beta	0.587786	-0.766638	3.49322e-05	0.00471172	0.000210457
ENSG00000140557	ST8SIA2	ST8 alpha-N-acetyl-neuraminide alpha-2%2C8-sialyltransferase 2	1.75554	0.811912	0.00231725	0.0361275	0.000209776
ENSG00000102048	ASB9	ankyrin repeat and SOCS box containing 9	0.779926	-0.35859	0.00133437	0.0272288	0.000209644
ENSG00000236849	.	.	0.629016	-0.66883	0.000148189	0.00878835	0.000209194
ENSG00000105711	SCN1B	sodium voltage-gated channel beta subunit 1	0.797155	-0.327067	0.000195481	0.00994091	0.000209115
ENSG00000138430	OLA1	Obg like ATPase 1	1.19973	0.26271	0.000148242	0.00878835	0.000208479
ENSG00000152760	TCTEX1D1	Tctex1 domain containing 1	0.644049	-0.634757	0.00027519	0.012159	0.00020697
ENSG00000223529	.	.	1.42464	0.510601	0.000442741	0.0153326	0.000206822
ENSG00000152932	RAB3C	RAB3C%2C member RAS oncogene family	0.617812	-0.69476	0.000155098	0.00890276	0.000206331
ENSG00000168546	GFRA2	GDNF family receptor alpha 2	0.610442	-0.712075	7.732e-05	0.00683665	0.000203885
ENSG00000174600	CMKLR1	chemerin chemokine-like receptor 1	0.706869	-0.500485	0.000131762	0.00810375	0.000202675
ENSG00000243069	.	.	1.50376	0.588576	0.00022573	0.0107686	0.000200142
ENSG00000080608	PUM3	pumilio RNA binding family member 3	1.1788	0.237314	0.000148639	0.00878835	0.000199638
ENSG00000159189	C1QC	complement C1q C chain	0.659059	-0.601521	3.91761e-05	0.00492056	0.000199098
ENSG00000120289	MAGEB4	MAGE family member B4	2.26304	1.17826	0.000151065	0.00884095	0.000198137
ENSG00000181163	NPM1	nucleophosmin 1	1.26912	0.343834	9.40466e-05	0.00722543	0.000197091
ENSG00000151789	ZNF385D	zinc finger protein 385D	0.771181	-0.374859	0.000172628	0.00927751	0.000195737
ENSG00000171517	LPAR3	lysophosphatidic acid receptor 3	2.0496	1.03534	0.00012052	0.00781002	0.000195483
ENSG00000119147	C2orf40	chromosome 2 open reading frame 40	1.34611	0.428792	9.75495e-05	0.00728764	0.00019399
ENSG00000088854	C20orf194	chromosome 20 open reading frame 194	0.86076	-0.216317	0.000352439	0.0137086	0.000193745
ENSG00000163235	TGFA	transforming growth factor alpha	1.73811	0.79752	0.000370935	0.0139806	0.000186973
ENSG00000067141	NEO1	neogenin 1	1.21601	0.282161	0.000408077	0.0146208	0.000186443
ENSG00000149499	EML3	echinoderm microtubule associated protein like 3	0.818816	-0.28839	0.000161334	0.00895419	0.000185767
ENSG00000255363	.	.	0.660107	-0.599228	0.000524348	0.0165831	0.000185657
ENSG00000106852	LHX6	LIM homeobox 6	0.685163	-0.545481	2.57596e-05	0.00429782	0.000185562
ENSG00000131269	ABCB7	ATP binding cassette subfamily B member 7	1.08264	0.114554	0.000366706	0.0139709	0.000185275
ENSG00000153250	RBMS1	RNA binding motif single stranded interacting protein 1	0.880346	-0.183857	0.000259975	0.0117769	0.000183431
ENSG00000166226	CCT2	chaperonin containing TCP1 subunit 2	1.17226	0.229291	0.000145443	0.00871442	0.000182542
ENSG00000166278	C2	complement C2	0.690699	-0.53387	3.67801e-05	0.00485971	0.000182371
ENSG00000179241	LDLRAD3	low density lipoprotein receptor class A domain containing 3	1.22359	0.291114	0.000108623	0.00748265	0.000180842
ENSG00000165716	FAM69B	family with sequence similarity 69 member B	0.699834	-0.514915	1.95214e-05	0.00396763	0.000179014
ENSG00000167680	SEMA6B	semaphorin 6B	0.635373	-0.654324	0.000220991	0.0107343	0.00017788
ENSG00000224609	.	.	0.492085	-1.02302	6.12793e-05	0.00626661	0.00017748
ENSG00000251322	SHANK3	SH3 and multiple ankyrin repeat domains 3	0.622257	-0.684418	3.18698e-05	0.00459686	0.000177278
ENSG00000116017	ARID3A	AT-rich interaction domain 3A	0.758355	-0.399054	3.99777e-05	0.00492538	0.000175641
ENSG00000182742	HOXB4	homeobox B4	0.743577	-0.427447	0.000683578	0.0189335	0.000174816
ENSG00000121058	COIL	coilin	1.10132	0.139234	0.000345699	0.013607	0.000173856
ENSG00000167600	CYP2S1	cytochrome P450 family 2 subfamily S member 1	0.674897	-0.567261	9.35209e-05	0.00720982	0.000173787
ENSG00000162711	NLRP3	NLR family pyrin domain containing 3	0.79296	-0.334681	0.000144527	0.00868598	0.000171122
ENSG00000153266	FEZF2	FEZ family zinc finger 2	2.9346	1.55316	8.20057e-05	0.00683665	0.000169607
ENSG00000283073	.	.	0.72609	-0.461779	0.000491571	0.0160908	0.000169362
ENSG00000206053	JPT2	Jupiter microtubule associated homolog 2	1.18305	0.242515	5.11049e-05	0.00557845	0.000167645
ENSG00000228307	.	.	0.61033	-0.712338	6.51694e-05	0.00636395	0.000166663
ENSG00000065989	PDE4A	phosphodiesterase 4A	0.752431	-0.410368	0.00027095	0.0120911	0.000165739
ENSG00000057294	PKP2	plakophilin 2	1.36993	0.454106	0.00220914	0.0351278	0.000165032
ENSG00000069424	KCNAB2	potassium voltage-gated channel subfamily A regulatory beta subunit 2	0.753893	-0.407568	2.8811e-05	0.00448901	0.000162173
ENSG00000185480	PARPBP	PARP1 binding protein	1.31065	0.390281	7.32063e-05	0.00668542	0.000161259
ENSG00000214336	FOXI3	forkhead box I3	2.01175	1.00845	0.000765834	0.0202385	0.000158832
ENSG00000111452	ADGRD1	adhesion G protein-coupled receptor D1	0.687477	-0.540616	0.000327434	0.0132617	0.000157945
ENSG00000138794	CASP6	caspase 6	1.20638	0.270689	0.000160031	0.00895419	0.000156819
ENSG00000075131	TIPIN	TIMELESS interacting protein	1.17745	0.235666	0.000143423	0.00866626	0.000155896
ENSG00000151572	ANO4	anoctamin 4	0.667938	-0.582215	0.000546972	0.0169757	0.00015222
ENSG00000168078	PBK	PDZ binding kinase	2.20523	1.14093	2.996e-05	0.00449294	0.000151427
ENSG00000142611	PRDM16	PR/SET domain 16	0.707129	-0.499956	0.000488819	0.0160554	0.000149986
ENSG00000124098	FAM210B	family with sequence similarity 210 member B	1.13668	0.184826	0.000201202	0.0101384	0.0001494
ENSG00000154734	ADAMTS1	ADAM metallopeptidase with thrombospondin type 1 motif 1	0.802689	-0.317087	8.99872e-05	0.0070591	0.000148856
ENSG00000279447	AL118508.4	.	0.601339	-0.733749	0.000104345	0.00744836	0.000148024
ENSG00000107819	SFXN3	sideroflexin 3	0.840754	-0.250244	0.000230967	0.0108726	0.000146756
ENSG00000198113	TOR4A	torsin family 4 member A	0.691613	-0.531962	0.000113078	0.00757675	0.000142881
ENSG00000217030	.	.	1.95837	0.969657	0.000186611	0.00972198	0.000142295
ENSG00000120992	LYPLA1	lysophospholipase I	1.20492	0.268943	8.49397e-05	0.00685559	0.000142178
ENSG00000119446	RBM18	RNA binding motif protein 18	1.1407	0.18992	0.000364791	0.0139651	0.00014213
ENSG00000166448	TMEM130	transmembrane protein 130	1.93955	0.955725	8.40818e-05	0.00685495	0.000141983
ENSG00000171388	APLN	apelin	2.05498	1.03912	2.83068e-07	0.000700926	0.000141235
ENSG00000181007	ZFP82	ZFP82 zinc finger protein	1.13765	0.18606	0.000118981	0.00777798	0.00013984
ENSG00000077279	DCX	doublecortin	2.03616	1.02585	5.03961e-05	0.00557368	0.000139391
ENSG00000234409	CCDC188	coiled-coil domain containing 188	0.582712	-0.779144	4.67675e-05	0.00541751	0.000137934
ENSG00000068971	PPP2R5B	protein phosphatase 2 regulatory subunit B'beta	0.838308	-0.254448	0.000262094	0.0118138	0.000137928
ENSG00000124207	CSE1L	chromosome segregation 1 like	1.14881	0.200141	9.57575e-05	0.00728764	0.000136701
ENSG00000120696	KBTBD7	kelch repeat and BTB domain containing 7	1.16896	0.22522	0.000130504	0.00809398	0.000136648
ENSG00000106948	AKNA	AT-hook transcription factor	0.819099	-0.287889	0.000108543	0.00748265	0.000136305
ENSG00000146112	PPP1R18	protein phosphatase 1 regulatory subunit 18	0.829381	-0.269892	0.000110733	0.00748265	0.000135391
ENSG00000151292	CSNK1G3	casein kinase 1 gamma 3	1.10597	0.145313	0.000258738	0.0117737	0.000134981
ENSG00000176834	VSIG10	V-set and immunoglobulin domain containing 10	0.839162	-0.252979	0.00039229	0.0143079	0.000134687
ENSG00000160447	PKN3	protein kinase N3	0.802699	-0.317068	0.000170644	0.00923751	0.000132405
ENSG00000120318	ARAP3	ArfGAP with RhoGAP domain%2C ankyrin repeat and PH domain 3	0.747896	-0.419091	9.26134e-05	0.00716456	0.000131635
ENSG00000214389	.	.	1.59397	0.672628	1.24478e-05	0.0032007	0.000131507
ENSG00000066336	SPI1	Spi-1 proto-oncogene	0.652919	-0.615024	4.0389e-06	0.00173649	0.000131427
ENSG00000052850	ALX4	ALX homeobox 4	1.66704	0.73729	0.000125255	0.00793419	0.000130028
ENSG00000090339	ICAM1	intercellular adhesion molecule 1	0.76047	-0.395037	1.19446e-05	0.0031417	0.000128567
ENSG00000126838	PZP	PZP%2C alpha-2-macroglobulin like	0.605139	-0.724661	4.94109e-05	0.00553594	0.000127811
ENSG00000128050	PAICS	phosphoribosylaminoimidazole carboxylase and phosphoribosylaminoimidazolesuccinocarboxamide synthase	1.27612	0.351769	5.33567e-05	0.00568613	0.000127003
ENSG00000165506	DNAAF2	dynein axonemal assembly factor 2	1.21272	0.278245	6.37656e-05	0.00636395	0.000126774
ENSG00000249923	.	.	0.576368	-0.794938	0.000110573	0.00748265	0.000126107
ENSG00000204161	C10orf128	chromosome 10 open reading frame 128	0.73761	-0.43907	0.000367442	0.0139709	0.000125994
ENSG00000164867	NOS3	nitric oxide synthase 3	0.632059	-0.66187	6.03225e-05	0.00624365	0.000125923
ENSG00000258711	.	.	0.622593	-0.68364	0.000248049	0.0115054	0.000125834
ENSG00000164347	GFM2	G elongation factor mitochondrial 2	1.11104	0.151909	0.000121748	0.0078668	0.00012526
ENSG00000143319	ISG20L2	interferon stimulated exonuclease gene 20 like 2	1.11285	0.154265	0.000195643	0.00994091	0.00012477
ENSG00000169432	SCN9A	sodium voltage-gated channel alpha subunit 9	0.653496	-0.61375	8.18128e-05	0.00683665	0.000123472
ENSG00000198844	ARHGEF15	Rho guanine nucleotide exchange factor 15	0.659634	-0.600262	0.000377618	0.0141177	0.000123089
ENSG00000228205	.	.	1.43864	0.524707	3.76048e-05	0.00485971	0.000121863
ENSG00000118096	IFT46	intraflagellar transport 46	1.16669	0.222416	5.5106e-05	0.00583696	0.000121728
ENSG00000255508	AP002990.1	.	0.630781	-0.664788	0.000185567	0.00971597	0.000121185
ENSG00000254810	.	.	0.614032	-0.703614	0.000439495	0.0153289	0.000121154
ENSG00000185414	MRPL30	mitochondrial ribosomal protein L30	1.16883	0.225069	8.73709e-05	0.00695143	0.000120324
ENSG00000013364	MVP	major vault protein	0.784674	-0.349834	9.76689e-05	0.00728764	0.000119032
ENSG00000153904	DDAH1	dimethylarginine dimethylaminohydrolase 1	1.27827	0.354193	5.19354e-05	0.00560928	0.000118974
ENSG00000130309	COLGALT1	collagen beta(1-O)galactosyltransferase 1	0.847967	-0.23792	0.000102864	0.00744249	0.000118065
ENSG00000159433	STARD9	StAR related lipid transfer domain containing 9	0.728153	-0.457686	0.000156499	0.00894848	0.000117271
ENSG00000108561	C1QBP	complement C1q binding protein	1.27899	0.355006	3.17316e-05	0.00459686	0.000115021
ENSG00000157734	SNX22	sorting nexin 22	1.9098	0.933424	4.50183e-05	0.00532526	0.0001145
ENSG00000116604	MEF2D	myocyte enhancer factor 2D	0.903778	-0.14596	0.000222883	0.010747	0.000113604
ENSG00000117632	STMN1	stathmin 1	1.28198	0.358377	2.57403e-05	0.00429782	0.000111967
ENSG00000186615	.	.	1.22328	0.290758	0.000188147	0.00973706	0.000111053
ENSG00000164109	MAD2L1	mitotic arrest deficient 2 like 1	1.54791	0.63032	6.03639e-06	0.00213841	0.000110906
ENSG00000131115	ZNF227	zinc finger protein 227	1.11741	0.160153	0.000227346	0.0107686	0.000110257
ENSG00000136261	BZW2	basic leucine zipper and W2 domains 2	1.27706	0.352821	5.53489e-05	0.00583696	0.000109983
ENSG00000164251	F2RL1	F2R like trypsin receptor 1	1.61182	0.688694	0.000656713	0.0185615	0.000109558
ENSG00000100312	ACR	acrosin	0.638687	-0.646818	7.10338e-05	0.00665883	0.000109108
ENSG00000186204	CYP4F12	cytochrome P450 family 4 subfamily F member 12	0.646109	-0.630151	0.000124653	0.00793419	0.000108165
ENSG00000108064	TFAM	transcription factor A%2C mitochondrial	1.16673	0.222477	8.38094e-05	0.00685495	0.00010798
ENSG00000099204	ABLIM1	actin binding LIM protein 1	0.829649	-0.269427	0.000144206	0.00868598	0.000107791
ENSG00000266028	SRGAP2	SLIT-ROBO Rho GTPase activating protein 2	0.803979	-0.31477	0.000152166	0.00885931	0.000107662
ENSG00000162302	RPS6KA4	ribosomal protein S6 kinase A4	0.841714	-0.248598	6.54421e-05	0.00636395	0.000104144
ENSG00000113048	MRPS27	mitochondrial ribosomal protein S27	1.10014	0.137684	0.000105277	0.00744836	0.000102722
ENSG00000110786	PTPN5	protein tyrosine phosphatase%2C non-receptor type 5	0.517371	-0.950729	0.000178755	0.00947021	0.000102587
ENSG00000153044	CENPH	centromere protein H	1.33382	0.415559	1.38606e-05	0.00336378	0.000102573
ENSG00000144712	CAND2	cullin associated and neddylation dissociated 2 (putative)	0.795824	-0.329478	0.000446641	0.0153326	0.000100844
ENSG00000163032	VSNL1	visinin like 1	1.56509	0.646242	0.00316261	0.0428005	0.000100522
ENSG00000256069	.	.	0.529714	-0.916715	1.52664e-06	0.00124149	0.000100172
ENSG00000101444	AHCY	adenosylhomocysteinase	1.36886	0.45297	2.76111e-05	0.00437802	0.000100045
ENSG00000183484	GPR132	G protein-coupled receptor 132	0.739166	-0.43603	0.000154516	0.00890276	9.8912e-05
ENSG00000134291	TMEM106C	transmembrane protein 106C	1.2211	0.288183	0.000150853	0.00884095	9.88994e-05
ENSG00000112137	PHACTR1	phosphatase and actin regulator 1	0.770152	-0.376784	7.27184e-05	0.00668542	9.84521e-05
ENSG00000132912	DCTN4	dynactin subunit 4	1.10555	0.144759	0.000104976	0.00744836	9.75905e-05
ENSG00000162174	ASRGL1	asparaginase like 1	0.749652	-0.415707	1.86944e-05	0.00387105	9.54182e-05
ENSG00000244482	LILRA6	leukocyte immunoglobulin like receptor A6	0.483888	-1.04725	3.00232e-06	0.00159413	9.49562e-05
ENSG00000167920	TMEM99	transmembrane protein 99	1.263	0.336856	3.72118e-05	0.00485971	9.48897e-05
ENSG00000075089	ACTR6	ARP6 actin related protein 6 homolog	1.15591	0.209028	0.000126694	0.00793419	9.45377e-05
ENSG00000117020	AKT3	AKT serine/threonine kinase 3	0.815132	-0.294894	0.000211215	0.0103783	9.37425e-05
ENSG00000197563	PIGN	phosphatidylinositol glycan anchor biosynthesis class N	1.19228	0.253728	7.82361e-05	0.00683665	9.32598e-05
ENSG00000234810	.	.	1.58471	0.664222	0.000203974	0.0101564	9.29098e-05
ENSG00000137491	SLCO2B1	solute carrier organic anion transporter family member 2B1	0.755598	-0.40431	5.28404e-05	0.00567958	9.00249e-05
ENSG00000100365	NCF4	neutrophil cytosolic factor 4	0.607654	-0.718677	1.69476e-06	0.00124149	8.97415e-05
ENSG00000162813	BPNT1	3'(2')%2C 5'-bisphosphate nucleotidase 1	1.12474	0.169588	0.000104128	0.00744836	8.90338e-05
ENSG00000264456	.	.	0.724234	-0.465473	0.000283299	0.0123224	8.89645e-05
ENSG00000244300	.	.	0.68279	-0.550485	0.000477491	0.0158858	8.85575e-05
ENSG00000074660	SCARF1	scavenger receptor class F member 1	0.671218	-0.575147	2.57543e-05	0.00429782	8.81984e-05
ENSG00000143537	ADAM15	ADAM metallopeptidase domain 15	0.82001	-0.286287	6.01608e-05	0.00624365	8.81554e-05
ENSG00000147206	NXF3	nuclear RNA export factor 3	0.487711	-1.0359	1.30598e-05	0.00329654	8.80837e-05
ENSG00000141968	VAV1	vav guanine nucleotide exchange factor 1	0.723592	-0.466752	6.1215e-06	0.00213841	8.76598e-05
ENSG00000139726	DENR	density regulated re-initiation and release factor	1.10153	0.139505	0.00011444	0.0076223	8.74692e-05
ENSG00000166803	PCLAF	PCNA clamp associated factor	1.84831	0.886203	2.26709e-05	0.00412076	8.73286e-05
ENSG00000179796	LRRC3B	leucine rich repeat containing 3B	1.66137	0.73237	6.55312e-05	0.00636395	8.7105e-05
ENSG00000103496	STX4	syntaxin 4	0.876262	-0.190565	0.000110571	0.00748265	8.61619e-05
ENSG00000119878	CRIPT	CXXC repeat containing interactor of PDZ3 domain	1.1925	0.253994	4.75434e-05	0.00543421	8.28977e-05
ENSG00000121005	CRISPLD1	cysteine rich secretory protein LCCL domain containing 1	1.48973	0.575054	0.00185022	0.0322663	8.26985e-05
ENSG00000161638	ITGA5	integrin subunit alpha 5	0.734767	-0.444642	6.57544e-05	0.00636395	8.16131e-05
ENSG00000179348	GATA2	GATA binding protein 2	0.681043	-0.554182	0.000130694	0.00809398	8.14762e-05
ENSG00000226751	.	.	0.66592	-0.58658	0.000154563	0.00890276	8.10144e-05
ENSG00000126107	HECTD3	HECT domain E3 ubiquitin protein ligase 3	0.856215	-0.223956	0.000106576	0.00745499	8.08759e-05
ENSG00000081177	EXD2	exonuclease 3'-5' domain containing 2	1.08137	0.112857	0.000188653	0.00973845	8.07276e-05
ENSG00000284237	.	.	0.707751	-0.498686	0.000106444	0.00745499	8.07014e-05
ENSG00000137474	MYO7A	myosin VIIA	0.69425	-0.526473	7.71124e-05	0.00683665	8.06815e-05
ENSG00000159596	TMEM69	transmembrane protein 69	1.1041	0.142874	7.9277e-05	0.00683665	8.06028e-05
ENSG00000111252	SH2B3	SH2B adaptor protein 3	0.777114	-0.363801	6.69202e-05	0.0064309	7.98444e-05
ENSG00000102032	RENBP	renin binding protein	0.648965	-0.623788	1.70805e-05	0.00371967	7.9496e-05
ENSG00000183696	UPP1	uridine phosphorylase 1	0.739394	-0.435585	3.8018e-05	0.00488488	7.9372e-05
ENSG00000128487	SPECC1	sperm antigen with calponin homology and coiled-coil domains 1	0.762579	-0.391042	0.000101411	0.00741112	7.92206e-05
ENSG00000100055	CYTH4	cytohesin 4	0.696775	-0.521234	7.6794e-06	0.00245269	7.89664e-05
ENSG00000234902	.	.	0.666278	-0.585805	0.000369655	0.0139806	7.79171e-05
ENSG00000197063	MAFG	MAF bZIP transcription factor G	0.858043	-0.220878	8.37908e-05	0.00685495	7.66604e-05
ENSG00000183067	IGSF5	immunoglobulin superfamily member 5	1.72048	0.78281	0.00128492	0.026702	7.60329e-05
ENSG00000177575	CD163	CD163 molecule	0.553767	-0.852649	5.93804e-07	0.000829729	7.51825e-05
ENSG00000203727	SAMD5	sterile alpha motif domain containing 5	1.53734	0.620434	0.00163253	0.0305171	7.49704e-05
ENSG00000171492	LRRC8D	leucine rich repeat containing 8 VRAC subunit D	1.2548	0.327458	6.20819e-05	0.00628039	7.34828e-05
ENSG00000123338	NCKAP1L	NCK associated protein 1 like	0.739778	-0.434837	1.5326e-05	0.00346104	7.18364e-05
ENSG00000079277	MKNK1	MAP kinase interacting serine/threonine kinase 1	0.806818	-0.309686	0.000162607	0.00895419	6.88231e-05
ENSG00000140750	ARHGAP17	Rho GTPase activating protein 17	0.842607	-0.247068	6.3337e-05	0.00634989	6.84131e-05
ENSG00000184497	TMEM255B	transmembrane protein 255B	0.68469	-0.546477	1.32705e-05	0.00329654	6.74477e-05
ENSG00000175262	C1orf127	chromosome 1 open reading frame 127	0.632701	-0.660404	0.000164921	0.00903712	6.66948e-05
ENSG00000107968	MAP3K8	mitogen-activated protein kinase kinase kinase 8	0.763123	-0.390012	0.00011107	0.00748265	6.55901e-05
ENSG00000019505	SYT13	synaptotagmin 13	2.11167	1.07838	2.69478e-05	0.00436603	6.49902e-05
ENSG00000183018	SPNS2	sphingolipid transporter 2	0.728736	-0.456532	3.49844e-05	0.00471172	6.49704e-05
ENSG00000100897	DCAF11	DDB1 and CUL4 associated factor 11	1.10622	0.145636	6.81833e-05	0.00651442	6.38655e-05
ENSG00000220785	.	.	0.738044	-0.438221	8.54091e-05	0.00686868	6.33756e-05
ENSG00000134057	CCNB1	cyclin B1	1.411	0.496714	3.4107e-05	0.00468492	6.31952e-05
ENSG00000164970	FAM219A	family with sequence similarity 219 member A	0.828645	-0.271174	0.000101436	0.00741112	6.23522e-05
ENSG00000138801	PAPSS1	3'-phosphoadenosine 5'-phosphosulfate synthase 1	1.25015	0.322103	8.43467e-05	0.00685495	5.88757e-05
ENSG00000130158	DOCK6	dedicator of cytokinesis 6	0.70097	-0.512574	2.32072e-05	0.00415322	5.70275e-05
ENSG00000163468	CCT3	chaperonin containing TCP1 subunit 3	1.22502	0.292807	3.31257e-05	0.00468012	5.66505e-05
ENSG00000156697	UTP14A	UTP14A%2C small subunit processome component	1.14978	0.201364	2.99793e-05	0.00449294	5.64278e-05
ENSG00000164904	ALDH7A1	aldehyde dehydrogenase 7 family member A1	1.24459	0.315669	9.59949e-05	0.00728764	5.62936e-05
ENSG00000066056	TIE1	tyrosine kinase with immunoglobulin like and EGF like domains 1	0.685167	-0.545473	0.000126302	0.00793419	5.57861e-05
ENSG00000120093	HOXB3	homeobox B3	0.698426	-0.517822	8.34568e-05	0.00685495	5.50993e-05
ENSG00000110446	SLC15A3	solute carrier family 15 member 3	0.715621	-0.482731	2.33266e-05	0.00415322	5.3894e-05
ENSG00000186666	BCDIN3D	BCDIN3 domain containing RNA methyltransferase	1.13205	0.178937	0.000118082	0.00774179	5.36652e-05
ENSG00000162909	CAPN2	calpain 2	0.833608	-0.262559	6.43966e-05	0.00636395	5.3247e-05
ENSG00000139200	PIANP	PILR alpha associated neural protein	1.94077	0.956625	0.000128934	0.00803058	5.20383e-05
ENSG00000136875	PRPF4	pre-mRNA processing factor 4	1.12817	0.173984	4.18521e-05	0.00508097	5.08264e-05
ENSG00000120075	HOXB5	homeobox B5	0.643603	-0.635756	0.000111117	0.00748265	5.07607e-05
ENSG00000123975	CKS2	CDC28 protein kinase regulatory subunit 2	1.68816	0.755448	5.2412e-06	0.0020203	5.06733e-05
ENSG00000146192	FGD2	FYVE%2C RhoGEF and PH domain containing 2	0.683911	-0.548119	3.72215e-05	0.00485971	5.01923e-05
ENSG00000188511	.	.	0.705755	-0.502761	8.22073e-05	0.00683665	4.95801e-05
ENSG00000147905	ZCCHC7	zinc finger CCHC-type containing 7	1.14857	0.199839	5.1151e-05	0.00557845	4.94446e-05
ENSG00000129467	ADCY4	adenylate cyclase 4	0.658262	-0.603267	4.07233e-05	0.00497514	4.93124e-05
ENSG00000128917	DLL4	delta like canonical Notch ligand 4	0.65826	-0.603271	7.93465e-05	0.00683665	4.89638e-05
ENSG00000148219	ASTN2	astrotactin 2	1.44433	0.530397	1.17864e-05	0.003137	4.63869e-05
ENSG00000155659	VSIG4	V-set and immunoglobulin domain containing 4	0.547351	-0.869461	7.08559e-07	0.000877044	4.61402e-05
ENSG00000198056	PRIM1	DNA primase subunit 1	1.23135	0.300241	2.73251e-05	0.00436603	4.56247e-05
ENSG00000266274	.	.	0.634183	-0.657028	1.8873e-05	0.00387105	4.49199e-05
ENSG00000255197	.	.	0.680124	-0.556131	0.000157066	0.00895419	4.47736e-05
ENSG00000111087	GLI1	GLI family zinc finger 1	0.704251	-0.505839	0.000139143	0.00847633	4.4092e-05
ENSG00000231274	SBK3	SH3 domain binding kinase family member 3	0.489498	-1.03063	8.89674e-05	0.00701256	4.39461e-05
ENSG00000061273	HDAC7	histone deacetylase 7	0.810217	-0.303619	4.672e-05	0.00541751	4.34618e-05
ENSG00000140830	TXNL4B	thioredoxin like 4B	1.15666	0.209965	8.22587e-05	0.00683665	4.291e-05
ENSG00000260917	.	.	0.859476	-0.21847	0.00148903	0.0288477	4.24757e-05
ENSG00000149930	TAOK2	TAO kinase 2	0.789953	-0.34016	2.55377e-05	0.00429782	4.15988e-05
ENSG00000089060	SLC8B1	solute carrier family 8 member B1	0.848766	-0.236561	2.98557e-05	0.00449294	4.02822e-05
ENSG00000185215	TNFAIP2	TNF alpha induced protein 2	0.610788	-0.711258	8.97404e-08	0.000369226	3.95952e-05
ENSG00000270504	.	.	0.793708	-0.333319	3.3429e-05	0.00468012	3.89069e-05
ENSG00000228623	.	.	1.44342	0.529491	9.77901e-05	0.00728764	3.87223e-05
ENSG00000103356	EARS2	glutamyl-tRNA synthetase 2%2C mitochondrial	1.14999	0.201617	5.06087e-05	0.00557368	3.75583e-05
ENSG00000112902	SEMA5A	semaphorin 5A	1.37854	0.463144	0.000100684	0.00741112	3.68789e-05
ENSG00000198551	ZNF627	zinc finger protein 627	1.20128	0.264571	6.70215e-05	0.0064309	3.54464e-05
ENSG00000166949	SMAD3	SMAD family member 3	0.853339	-0.228809	8.77562e-05	0.00695732	3.5384e-05
ENSG00000091592	NLRP1	NLR family pyrin domain containing 1	0.700326	-0.513902	4.00666e-05	0.00492538	3.30827e-05
ENSG00000185875	THNSL1	threonine synthase like 1	1.22216	0.289438	3.10354e-05	0.00456485	3.18621e-05
ENSG00000117543	DPH5	diphthamide biosynthesis 5	1.19886	0.261662	1.60834e-05	0.0035704	3.13606e-05
ENSG00000261888	.	.	0.596261	-0.745983	2.58961e-06	0.0015619	3.07655e-05
ENSG00000260388	.	.	0.709408	-0.495313	6.16654e-05	0.00626661	3.05167e-05
ENSG00000164815	ORC5	origin recognition complex subunit 5	1.13341	0.180667	4.00957e-05	0.00492538	2.98944e-05
ENSG00000121281	ADCY7	adenylate cyclase 7	0.755196	-0.405077	7.33528e-06	0.00237674	2.9734e-05
ENSG00000087074	PPP1R15A	protein phosphatase 1 regulatory subunit 15A	0.817843	-0.290105	3.89906e-05	0.00492056	2.9589e-05
ENSG00000233452	.	.	0.757765	-0.400177	0.000229238	0.0108353	2.75324e-05
ENSG00000161643	.	.	0.561321	-0.833101	2.12845e-05	0.00400196	2.68799e-05
ENSG00000105383	CD33	CD33 molecule	0.642465	-0.63831	7.20253e-06	0.00236804	2.63637e-05
ENSG00000115604	IL18R1	interleukin 18 receptor 1	0.729691	-0.454642	6.32821e-05	0.00634989	2.60497e-05
ENSG00000134910	STT3A	STT3A%2C catalytic subunit of the oligosaccharyltransferase complex	1.13137	0.178068	2.45059e-05	0.0042803	2.53211e-05
ENSG00000142556	ZNF614	zinc finger protein 614	1.16247	0.217198	3.57166e-05	0.00477086	2.52561e-05
ENSG00000149313	AASDHPPT	aminoadipate-semialdehyde dehydrogenase-phosphopantetheinyl transferase	1.10358	0.14219	2.91142e-05	0.00448901	2.52321e-05
ENSG00000092199	HNRNPC	heterogeneous nuclear ribonucleoprotein C (C1/C2)	1.15463	0.207436	2.13013e-05	0.00400196	2.25964e-05
ENSG00000132763	MMACHC	methylmalonic aciduria (cobalamin deficiency) cblC type%2C with homocystinuria	1.17164	0.228526	2.69104e-05	0.00436603	2.20171e-05
ENSG00000102034	ELF4	E74 like ETS transcription factor 4	0.796394	-0.328445	2.21412e-05	0.00409099	2.10964e-05
ENSG00000186416	NKRF	NFKB repressing factor	1.18743	0.247849	2.47464e-05	0.00428879	2.00194e-05
ENSG00000198909	MAP3K3	mitogen-activated protein kinase kinase kinase 3	0.850583	-0.233475	2.67754e-05	0.00436603	1.98443e-05
ENSG00000013563	DNASE1L1	deoxyribonuclease 1 like 1	0.861352	-0.215324	1.84976e-05	0.00387105	1.93937e-05
ENSG00000124313	IQSEC2	IQ motif and Sec7 domain 2	0.858082	-0.220812	4.73081e-05	0.00543421	1.92749e-05
ENSG00000106976	DNM1	dynamin 1	0.744375	-0.425898	1.24552e-05	0.0032007	1.91098e-05
ENSG00000184060	ADAP2	ArfGAP with dual PH domains 2	0.732982	-0.44815	3.27868e-06	0.00159413	1.85928e-05
ENSG00000151650	VENTX	VENT homeobox	0.625417	-0.677109	5.01191e-06	0.00196581	1.82194e-05
ENSG00000105708	ZNF14	zinc finger protein 14	1.19326	0.25491	2.19018e-05	0.00408048	1.78895e-05
ENSG00000140006	WDR89	WD repeat domain 89	1.17224	0.229271	1.49195e-05	0.00343871	1.70625e-05
ENSG00000283766	.	.	0.452269	-1.14475	4.02589e-06	0.00173649	1.66057e-05
ENSG00000256771	ZNF253	zinc finger protein 253	1.2034	0.267119	3.34732e-05	0.00468012	1.59907e-05
ENSG00000254952	.	.	0.500177	-0.999489	1.00754e-05	0.00281379	1.57454e-05
ENSG00000129465	RIPK3	receptor interacting serine/threonine kinase 3	0.749263	-0.416457	1.97704e-05	0.00398205	1.45914e-05
ENSG00000150776	NKAPD1	NKAP domain containing 1	1.14311	0.192959	6.04778e-06	0.00213841	1.42605e-05
ENSG00000161791	FMNL3	formin like 3	0.76839	-0.380089	1.39925e-05	0.00336378	1.40515e-05
ENSG00000170689	HOXB9	homeobox B9	0.593488	-0.75271	4.30212e-05	0.00517111	1.37385e-05
ENSG00000198856	OSTC	oligosaccharyltransferase complex non-catalytic subunit	1.35073	0.433744	1.48162e-06	0.00124149	1.27731e-05
ENSG00000153071	DAB2	DAB2%2C clathrin adaptor protein	0.727486	-0.459008	2.93254e-06	0.00159413	1.27606e-05
ENSG00000110324	IL10RA	interleukin 10 receptor subunit alpha	0.656131	-0.607945	3.9709e-07	0.000739812	1.26013e-05
ENSG00000198203	SULT1C2	sulfotransferase family 1C member 2	0.299491	-1.73941	4.7255e-06	0.00188657	1.24821e-05
ENSG00000090659	CD209	CD209 molecule	0.531547	-0.911731	3.44867e-07	0.000700926	1.22035e-05
ENSG00000010295	IFFO1	intermediate filament family orphan 1	0.680009	-0.556374	3.19612e-06	0.00159413	1.20202e-05
ENSG00000262370	.	.	0.618958	-0.692087	9.31339e-06	0.00277626	1.17551e-05
ENSG00000071246	VASH1	vasohibin 1	0.777701	-0.362713	3.35476e-06	0.0015958	1.14321e-05
ENSG00000182985	CADM1	cell adhesion molecule 1	1.24443	0.315485	1.31741e-05	0.00329654	1.10516e-05
ENSG00000010327	STAB1	stabilin 1	0.592944	-0.754033	7.71382e-07	0.000877044	1.08761e-05
ENSG00000196659	TTC30B	tetratricopeptide repeat domain 30B	1.21066	0.27579	2.00327e-05	0.00399885	1.01161e-05
ENSG00000089159	PXN	paxillin	0.814394	-0.296201	8.1719e-06	0.00253749	1.00003e-05
ENSG00000184584	TMEM173	transmembrane protein 173	0.790527	-0.339113	6.85993e-06	0.00228907	9.98408e-06
ENSG00000068724	TTC7A	tetratricopeptide repeat domain 7A	0.789832	-0.340383	3.53382e-06	0.00164595	9.88651e-06
ENSG00000278869	.	.	0.551299	-0.859093	1.16011e-06	0.00112768	8.85193e-06
ENSG00000225217	.	.	0.557688	-0.842469	3.82472e-06	0.00171018	8.07885e-06
ENSG00000125733	TRIP10	thyroid hormone receptor interactor 10	0.733497	-0.447136	1.87064e-06	0.00129308	7.78911e-06
ENSG00000108819	PPP1R9B	protein phosphatase 1 regulatory subunit 9B	0.799439	-0.322941	3.11554e-06	0.00159413	7.3934e-06
ENSG00000106100	NOD1	nucleotide binding oligomerization domain containing 1	0.820702	-0.28507	3.03754e-06	0.00159413	7.24983e-06
ENSG00000160049	DFFA	DNA fragmentation factor subunit alpha	1.13323	0.180446	1.38627e-05	0.00336378	7.03286e-06
ENSG00000128016	ZFP36	ZFP36 ring finger protein	0.750857	-0.413389	5.13199e-07	0.000819541	6.38042e-06
ENSG00000119977	TCTN3	tectonic family member 3	1.13661	0.184733	6.10902e-06	0.00213841	6.22081e-06
ENSG00000146233	CYP39A1	cytochrome P450 family 39 subfamily A member 1	1.39077	0.475885	9.80759e-06	0.00281113	6.2147e-06
ENSG00000058804	NDC1	NDC1 transmembrane nucleoporin	1.23867	0.308789	1.68718e-06	0.00124149	5.95966e-06
ENSG00000239900	ADSL	adenylosuccinate lyase	1.21512	0.281096	7.25685e-07	0.000877044	5.67729e-06
ENSG00000039523	RIPOR1	RHO family interacting cell polarization regulator 1	0.748378	-0.418161	2.08282e-06	0.00136957	5.56825e-06
ENSG00000088827	SIGLEC1	sialic acid binding Ig like lectin 1	0.52602	-0.92681	3.38346e-07	0.000700926	4.80759e-06
ENSG00000225190	PLEKHM1	pleckstrin homology and RUN domain containing M1	0.823988	-0.279305	4.13496e-06	0.00174425	4.76512e-06
ENSG00000145014	TMEM44	transmembrane protein 44	0.789344	-0.341275	3.70185e-06	0.00168903	4.39666e-06
ENSG00000108559	NUP88	nucleoporin 88	1.12709	0.172608	1.90865e-06	0.00129308	4.12264e-06
ENSG00000182578	CSF1R	colony stimulating factor 1 receptor	0.676728	-0.563352	9.90899e-08	0.000369226	3.8752e-06
ENSG00000115318	LOXL3	lysyl oxidase like 3	0.70869	-0.496774	8.15881e-06	0.00253749	3.45078e-06
ENSG00000046653	GPM6B	glycoprotein M6B	1.60423	0.681884	9.70259e-06	0.00281113	3.24745e-06
ENSG00000104921	FCER2	Fc fragment of IgE receptor II	0.507329	-0.979007	1.04597e-06	0.00106294	2.66331e-06
ENSG00000197050	ZNF420	zinc finger protein 420	1.16766	0.223617	2.90094e-06	0.00159413	2.54434e-06
ENSG00000105609	LILRB5	leukocyte immunoglobulin like receptor B5	0.494685	-1.01542	4.47368e-07	0.00076937	1.74307e-06
ENSG00000006534	ALDH3B1	aldehyde dehydrogenase 3 family member B1	0.695581	-0.52371	7.99545e-08	0.000369226	9.11324e-07
ENSG00000230138	.	.	0.486199	-1.04038	8.77754e-08	0.000369226	7.00053e-07
ENSG00000166192	SENP8	SUMO/sentrin peptidase family member%2C NEDD8 specific	1.25052	0.322533	5.5705e-07	0.000829729	6.94927e-07

## Sheet: Table S3
Table S3: Pathway and molecular network analyses of the differentially expressed genes between high- and average-risk breasts.
Canonical Pathway	-log(pvalue)	Ratio	Molecules
Granulocyte Adhesion and Diapedesis	4.52	0.0578	CCL13,CCL18,CCL24,CXCL13,CXCL5,CXCL6,HRH2,MMP10,MMP13,MMP3
Kinetochore Metaphase Signaling Pathway	3.81	0.0693	MAD2L1,NEK2,SKA1,SKA3,SMC1B,SPC25,TTK
Agranulocyte Adhesion and Diapedesis	3.42	0.0466	CCL13,CCL18,CCL24,CXCL13,CXCL5,CXCL6,MMP10,MMP13,MMP3
Cell Cycle: G2/M DNA Damage Checkpoint Regulation	2.64	0.0816	CCNB2,CDC25C,CKS2,TOP2A
Inhibition of Matrix Metalloproteases	2.01	0.0769	MMP10,MMP13,MMP3
Role of IL-17A in Psoriasis	1.97	0.143	CXCL5,CXCL6
Superpathway of Citrulline Metabolism	1.91	0.133	ARG2,NOS1
Role of IL-17F in Allergic Inflammatory Airway Diseases	1.89	0.0698	CXCL5,CXCL6,MMP13
Role of IL-17A in Arthritis	1.61	0.0545	CXCL5,CXCL6,MMP13
Bladder Cancer Signaling	1.61	0.0412	FGF8,MMP10,MMP13,MMP3
Pyrimidine Deoxyribonucleotides De Novo Biosynthesis I	1.59	0.0909	RRM2,TYMS
Cell Cycle Control of Chromosomal Replication	1.59	0.0536	CDC45,CDC6,TOP2A
Molecular Network	Score	Focus Molecules	Molecules in Network
[Cell Cycle, Cellular Assembly and Organization, DNA Replication, Recombination, and Repair]	38	22	Akt,APC (complex),Casein,CCNB2,Cdc2,CDC45,CDC6,Cdk,CDK4/6,CKS2,Cyclin A,Cyclin B,Cyclin D,Cyclin E,DEPDC1,E2f,ESCO2,FOXM1,GINS2,GPM6B,HASPIN,MAD2L1,MYBL2,NUSAP1,PBK,PEBP4,PROK2,Rb,RELN,RRM2,Secretase gamma,SGO1,SLC6A1,TFF3,UBE2C
[Behavior, Connective Tissue Disorders, Neurological Disease]	36	21	14-3-3,AKAP6,C8B,Calcineurin protein(s),CaMKII,CD209,CYP24A1,DCX,DHRS9,DIO2,Dynein,EGR2,EXO1,F Actin,F13A1,Fcer1,GRIA1,GRIN2A,Jnk,LILRA6,LILRB3,LPO,MAC,MAG,Nfat (family),Ngf,NMU,NOG,PCSK6,Smad2/3,SPOCD1,ST8SIA2,TCF,Tgf beta,tubulin
[Cellular Function and Maintenance, Humoral Immune Response, Protein Synthesis]	33	20	ANGPT4,BHMT,C/EBP,CD163,CD180,CD207,CHAC1,ERK1/2,FCER2,FCGR2B,GFRA2,HDL,HDL-cholesterol,hemoglobin,HPX,HSD11B1,IgG2a,IgG2b,Igg3,IL12 (complex),IL17B,LDL-cholesterol,LIPC,MARCO,MHC Class II (complex),Nos,PI3K (family),Pro-inflammatory Cytokine,RASGRP4,SAA,SAA2,SAA4,SHC4,SIGLEC1,STAB1
[Cancer, Cell Cycle, Cellular Assembly and Organization]	29	18	Adaptor protein 2,ADRB,Ap1,BARX1,BNC1,Cbp/p300,CDC25C,CDKN3,Ck2,CLEC4G,Creb,Dynamin,estrogen receptor,FGF8,Hif1,HOXB9,KCNA2,Mapk,MYBPC3,NEK2,NMDA Receptor,P38 MAPK,Pka,PP1 protein complex group,PTPN5,RPL26,SKA,SKA1,SKA3,SLC39A12,SPC25,SRC (family),TGFA,TTK,Vegf
[Cancer, Organismal Injury and Abnormalities, Reproductive System Disease]	29	18	26s Proteasome,ARPP21,CD3,DLGAP5,DTL,FAM83D,Focal adhesion kinase,Gpcr,H2BC5,HBG2,Hdac,HISTONE,Histone h2a,Histone H2b,Histone h3,Histone h4,HMMR,LHCGR,PRAME,RAS,Ras homolog,Ribosomal 40s subunit,RNA polymerase II,Rnr,RPS15A,RPS19,RPS21,RPS3A,SBK3,TCR,TNNT1,TOP2A,TYMS,Ubiquitin,UHRF1
[Amino Acid Metabolism, Post-Translational Modification, Small Molecule Biochemistry]	27	17	APLN,AREG,ARG2,BCR (complex),caspase,CG,COL28A1,collagen,CRYM,ECEL1,EPHA7,ERK,FSH,GBP6,KCNQ5,Laminin (complex),Lh,MAP2K1/2,Mek,MMP3,NADPH oxidase,NCF4,NOS1,PDGF BB,PHLDA1,Pkc(s),PLC,PTPase,Raf,Rap1,SNAP25,SORCS1,Sos,TMEM158,TSPAN1
[Cell-To-Cell Signaling and Interaction, Cellular Movement, Hematological System Development and Function]	25	16	Alpha catenin,CCL13,CCL18,CCL24,chemokine,Collagen type I (complex),collagen type i (family),Collagen type II,Collagen type III,Collagen type IV,Collagen(s),collagenase,CXCL13,CXCL5,CXCL6,Fc gamma receptor,IL17R,Integrin,LAIR2,Mmp,MMP10,MMP13,NFkB (complex),NfkB1-RelA,PRSS21,RAB3C,secreted MMP,Serine Protease,SERPINA5,Tnf (family),TNFAIP2,TPSD1,tryptase,VSNL1,WNT4
[Gastrointestinal Disease, Inflammatory Disease, Inflammatory Response]	25	16	Actin,BCL2A1,calpain,CDH2,cytokine,F2RL1,Fibrinogen,FOLR2,GABRR1,HK3,HRH2,Iga,Ige,IgG,IgG1,Igm,IL12 (family),Immunoglobulin,Interferon alpha,JCHAIN,Ldh (complex),LDL,LILRB2,MUC4,Mucin,NETO2,OPRPN,PI3K (complex),PLC gamma,PRG4,SHANK1,SMC1B,STAT5a/b,TMEM130,tubulin (family)
[Cell-To-Cell Signaling and Interaction, Nervous System Development and Function, Tissue Morphology]	25	16	APP,ARMC4,BDNF,BEND5,CARF,CD300LB,CELF4,CLIC3,DEDD,FEZF2,GABA receptor,IGFN1,IGHV4-31,KCNE3,KCNK9,KCNMB2,LAMP5,LYPD1,MAG,NECAB3,NR4A2,PIMREG,PTCD2,SERPIND1,SEZ6L,SGSM1,SLC17A7,SLC41A3,SORCS1,TBR1,TCEAL5,TICRR,TRIM21,VAT1L,VSIG4
[Cancer, Organismal Injury and Abnormalities, Reproductive System Disease]	25	16	ADAM11,ADAM23,ADAM8,CDCA2,CNTD1,CRISP2,CWH43,DEPDC1,EGFR ligand,ERBB2,FAM111B,Hmgb2 (includes others),HTT,INSYN2B,Kcnj,KCNJ1,LGI2,LMTK3,MAG,MAN1A1,Marcks,MMP10,PABPC1,PSMD14,RAB23,RP1,SLC6A1,SPRYD7,SYNDIG1L,Syntaxin1,SYT13,SYT3,TMEM59L,TUBA4A,UBC
[Nucleic Acid Metabolism, Post-Translational Modification, Small Molecule Biochemistry]	21	14	AGFG1,AKT3,ALX4,APCDD1,ASB1,ASB5,ATP5F1B,beta-estradiol,CA6,CCAT1,CDKN1B,CENPM,CXCL13,CYP19,DACH2,FAM83A,GPR88,GPRC6A,HMCN2,HOXC13,HTN3,NXF3,NXT1,PIANP,Pki,RBMS1,Relaxin,SLC22A12,SLC52A1,sulfotransferase,SULT1A1,SULT1A3/SULT1A4,SULT1C2,SULT1C4,XPO1
[Cell Signaling, Molecular Transport, Skeletal and Muscular System Development and Function]	19	13	AGT,Ca2 ,Cardiac Hypertrophy Signaling (Enhanced),CASQ,CASQ1,CPA1,CPZ,CRAMP1,creatine,DAPL1,ENPP6,ESR2,FAM71E1,FGF13,HRC,KIAA1210,KIF4A,PCDH15,PDE11A,PRND,PTPN11,PXMP2,RPL39,RUNDC1,SHANK3,SHC1,SLC12A1,Slc25a1,SLN,SNCA,SNX22,TEX101,TRDN,Vla-4,ZNF316
[Cell-To-Cell Signaling and Interaction, Cellular Compromise, RNA Post-Transcriptional Modification]	17	12	CALHM4,CALML3,CCDC173,CCDC50,CLP1,COASY,CSRNP3,CUL7,DPEP3,DUSP14,EPHX2,ESR1,GJB2,GPR18,HSPA5,ISOC2,KCNJ13,LILRB5,LMTK3,LOC102724159/PWP2,LPAR3,MND1,MPHOSPH10,MS4A6E,NOL11,OR51E2,PPP1CA,RNGTT,SFTPA2,SHISAL1,SIGLEC10,SLC52A1,UNC5D,WDR3,ZNF398
[Cell Cycle, Cellular Development, Cellular Growth and Proliferation]	17	12	AP2M1,C1orf61,CAMK2N2,CBR3-AS1,CCNA2,CCND1,CDHR2,CEP55,Collagen type VI,CXCL13,GATA2,GPBAR1,GPR65,KRT77,LINC00461,MAB21L3,MAGEB4,METRNL,miR-100-5p (and other miRNAs w/seed ACCCGUA),NRBP1,PCLAF,PLEKHG6,PORCN,PZP,RAC1,S100A5,SAMD5,SNX31,SOX6,TBX19,Tenascin,TENM4,TGFB1,USH1C,VENTX
[Cell Cycle, Cellular Function and Maintenance, Connective Tissue Development and Function]	17	12	ACBD7,ALOXE3,AR,CCDC180,DENND1B,DEPDC1B,Endothelin,ERCC6L,fluoride,ganglioside GD1a,GNS,IGSF5,INSL3,LNX1,Lpa receptor,LRRC3B,magnesium-adenosine triphosphate,MEPE,monooleylphosphatidic acid,NRAS,OGDHL,OR51E2,Pld,PLD5,RASGRP3,Rho gdi,SERPINA12,SHC4,SLITRK2,SRC,SUSD5,TMEM220,TRIM50,TSPAN6,UPP2
[Cell Signaling, Nucleic Acid Metabolism, Nutritional Disease]	15	11	Adam22,ADAMTS8,ADCY,Alp,ATP1A4,Calmodulin,CHRM3,EGFR ligand,fluoride,G protein alphai,GPR4,GPR65,GPRC6A,Gs-coupled receptor,Gsk3,GTPase,HTR1B,HTR7,IL1,IL22RA2,Insulin,Metalloprotease,NECAB1,NMUR1,NMUR2,NPY2R,PDZD3,Proinsulin,PTGIR,SCG5,SLC24A4,SLC2A9,SSTR5,STAT,TAAR1

## Sheet: Table S4
Table S4: Differential expression analysis in either high-, average-risk or all samples in relation to racial background and menopausal status
				RACIAL BACKGROUND*												MENOPAUSAL STATUS
				AVERAGE RISK (AA (n=15), WHITE (n=54)				HIGH RISK (AA (n=8), WHITE (n=56))				ALL (AA (n=21), WHITE (n=110))				AVERAGE RISK GROUP				HIGH RISK GROUP				ALL
id	Gene name	Description		ratio AA/WHITE	pvalue	FDR		ratio AA/WHITE	pvalue	FDR		ratio AA/WHITE	pvalue	FDR		ratio pre/post	pvalue	FDR		ratio pre/post	pvalue	FDR		ratio pre/post	pvalue	FDR
ENSG00000110786	PTPN5	protein tyrosine phosphatase-2C non-receptor type 5		0.582489	0.101359	0.507607		0.328964	0.0820752	0.925743		1.13164	0.294586	0.428197		0.549257	0.00344701	0.91315		0.332676	1.38909e-05	0.0260177		0.436425	3.27984e-07	0.000614314
ENSG00000160013	PTGIR	prostaglandin I2 receptor		0.835918	0.456401	0.779251		1.34972	0.197882	0.925743		0.896938	0.284079	0.424556		0.73677	0.112338	0.91315		0.498934	0.000102827	0.0952883		0.611384	0.000322246	0.0624579
ENSG00000149294	NCAM1	neural cell adhesion molecule 1		1.35095	0.0910286	0.500374		1.26183	0.281091	0.925743		1.4277	0.00461817	0.34437		0.886108	0.470004	0.949684		0.548979	0.00022935	0.0952883		0.720329	0.00382125	0.109814
ENSG00000152804	HHEX	hematopoietically expressed homeobox		0.806074	0.137461	0.545662		1.09397	0.567176	0.937778		0.946805	0.313326	0.436043		0.947501	0.664075	0.961836		0.635797	0.000240241	0.0952883		0.792873	0.00614467	0.115309
ENSG00000106178	CCL24	C-C motif chemokine ligand 24		0.262032	0.201045	0.598001		0.633231	0.497764	0.925743		0.733353	0.243085	0.409681		0.387939	0.0605636	0.91315		0.283464	0.000254374	0.0952883		0.322779	0.00118667	0.0719515
ENSG00000233101	.	.		0.765512	0.119547	0.53367		0.405761	0.0174533	0.463553		1.10123	0.255772	0.412809		0.904921	0.486951	0.949684		0.514068	0.000510882	0.151018		0.706762	0.0018184	0.08307
ENSG00000137962	ARHGAP29	Rho GTPase activating protein 29		1.01812	0.870335	0.961002		0.913218	0.497577	0.925743		1.11538	0.0974639	0.380299		0.958192	0.67244	0.961836		0.710836	0.000589754	0.151018		0.838428	0.00863475	0.125371
ENSG00000259248	.	.		1.17522	0.267259	0.634465		1.01124	0.94729	0.993435		0.996303	0.487349	0.497131		1.00847	0.952172	0.996816		1.99341	0.000703182	0.151018		1.34222	0.00565065	0.115309
ENSG00000168461	RAB31	RAB31-2C member RAS oncogene family		0.771167	0.0888525	0.49383		0.91466	0.559017	0.937778		0.927043	0.238815	0.408925		1.00724	0.95506	0.996816		0.68208	0.000793546	0.151018		0.84948	0.0371505	0.215146
ENSG00000120075	HOXB5	homeobox B5		0.74688	0.13274	0.539748		0.765041	0.344994	0.925743		1.00314	0.49214	0.497451		1.02868	0.862834	0.99204		0.539253	0.000806291	0.151018		0.779867	0.0288156	0.195298
ENSG00000117020	AKT3	AKT serine/threonine kinase 3		0.996409	0.967813	0.990013		0.972515	0.822588	0.961714		1.1378	0.039885	0.380299		1.04395	0.608588	0.955421		0.726592	0.00095777	0.159159		0.888852	0.0389938	0.218016
ENSG00000061455	PRDM6	PR/SET domain 6		0.993401	0.964941	0.988695		1.23522	0.155153	0.925743		0.967857	0.391792	0.466229		1.05264	0.711178	0.962902		0.66773	0.0010197	0.159159		0.862208	0.0697752	0.271126
ENSG00000228623	.	.		1.22402	0.137243	0.545662		1.08332	0.698871	0.953005		0.90142	0.222224	0.405442		1.22445	0.150257	0.91315		2.25181	0.00112254	0.161732		1.63836	0.00015425	0.048174
ENSG00000185985	SLITRK2	SLIT and NTRK like family member 2		1.31496	0.330191	0.692717		0.779838	0.585988	0.937778		1.2627	0.166126	0.38828		1.11752	0.695702	0.961836		0.416676	0.00127171	0.170137		0.75428	0.0935518	0.297295
ENSG00000139364	TMEM132B	transmembrane protein 132B		0.946763	0.740128	0.911857		0.920183	0.683631	0.949872		0.759395	0.0315802	0.380299		1.70411	0.00179083	0.91315		2.33311	0.00150597	0.178862		2.00516	2.41045e-06	0.00150492
ENSG00000142611	PRDM16	PR/SET domain 16		0.746813	0.0762453	0.492353		0.965613	0.868163	0.972083		1.08694	0.259134	0.414554		0.822473	0.147175	0.91315		0.603389	0.00152792	0.178862		0.706347	0.000580944	0.0690463
ENSG00000262061	.	.		0.551354	0.00462224	0.328617		0.876724	0.599943	0.937778		0.707496	0.017706	0.380299		0.849946	0.314907	0.91315		0.584261	0.00207057	0.228129		0.713392	0.00313261	0.109814
ENSG00000178695	KCTD12	potassium channel tetramerization domain containing 12		0.815645	0.184371	0.583986		1.0428	0.764877	0.958769		0.877632	0.0985743	0.380299		0.974356	0.840962	0.991407		0.708603	0.00266327	0.277128		0.84505	0.0333793	0.209003
ENSG00000169432	SCN9A	sodium voltage-gated channel alpha subunit 9		0.739072	0.155878	0.560245		1.27961	0.228417	0.925743		0.884388	0.228518	0.407219		1.09122	0.630681	0.955421		0.602719	0.00290944	0.286809		0.843634	0.107968	0.313004
ENSG00000236120	.	.		0.593731	0.0544232	0.481278		1.85666	0.0516563	0.774019		0.69807	0.0709549	0.380299		0.853006	0.450409	0.949684		0.441464	0.00317919	0.297731		0.644589	0.00515757	0.115309
ENSG00000173083	HPSE	heparanase		1.03315	0.827293	0.944571		1.00098	0.995817	0.999017		1.03149	0.397852	0.469255		0.96001	0.773599	0.973413		0.659967	0.00337849	0.300644		0.810117	0.0234222	0.17906
ENSG00000151693	ASAP2	ArfGAP with SH3 domain%2C ankyrin repeat and PH domain 2		0.808071	0.0754799	0.492353		0.960663	0.7762	0.958769		0.945778	0.272319	0.421669		1.10672	0.329736	0.91315		0.722405	0.00353133	0.300644		0.919589	0.145729	0.339245
ENSG00000214900	.	.		1.33869	0.0624314	0.492353		1.09633	0.672911	0.948091		0.915976	0.273936	0.421669		1.18751	0.300656	0.91315		2.13016	0.0039994	0.32569		1.56178	0.0011953	0.0719515
ENSG00000148357	HMCN2	hemicentin 2		0.387223	0.0517374	0.481278		1.04327	0.915075	0.991336		0.603498	0.0847953	0.380299		1.21265	0.584843	0.955421		0.453958	0.00470596	0.367261		0.819983	0.218953	0.388391
ENSG00000182973	CNOT10	CCR4-NOT transcription complex subunit 10		1.07792	0.105548	0.516916		0.964896	0.553856	0.937297		1.01844	0.30957	0.43407		1.01745	0.681223	0.961836		1.1737	0.005453	0.408539		1.08932	0.00754547	0.122176
ENSG00000151702	FLI1	Fli-1 proto-oncogene%2C ETS transcription factor		0.711509	0.0452478	0.481278		0.937359	0.735341	0.958769		0.904919	0.21999	0.403566		1.0598	0.687518	0.961836		0.667638	0.00631555	0.433266		0.864656	0.0917322	0.297052
ENSG00000138944	SHISAL1	shisa like 1		1.69841	0.212797	0.602979		1.3188	0.299113	0.925743		1.62878	0.0694659	0.380299		0.964775	0.936464	0.996816		0.548856	0.00667888	0.433266		0.755988	0.18189	0.361273
ENSG00000206562	METTL6	methyltransferase like 6		0.9796	0.60829	0.853825		0.903215	0.136377	0.925743		0.949143	0.0862949	0.380299		1.03951	0.300809	0.91315		1.18563	0.00675741	0.433266		1.10731	0.00176529	0.08307
ENSG00000103316	CRYM	crystallin mu		1.46884	0.267583	0.634465		0.971931	0.94185	0.993435		0.775658	0.175791	0.38828		1.92299	0.0986779	0.91315		4.67748	0.00679003	0.433266		2.84237	0.000525549	0.0690463
ENSG00000183067	IGSF5	immunoglobulin superfamily member 5		1.58913	0.0457051	0.481278		1.39488	0.213871	0.925743		0.855447	0.225766	0.405815		1.60712	0.0698928	0.91315		2.84517	0.00714816	0.433266		2.22086	0.000286323	0.0624579
ENSG00000162174	ASRGL1	asparaginase like 1		1.25145	0.0734543	0.492353		1.01314	0.928211	0.993435		1.33493	0.00186715	0.233144		0.845696	0.160233	0.91315		0.730338	0.00731425	0.433266		0.774009	0.00207164	0.0902366
ENSG00000185149	NPY2R	neuropeptide Y receptor Y2		1.93495	0.0744917	0.492353		0.859331	0.8878	0.98261		0.673648	0.300971	0.430072		0.457788	0.0225399	0.91315		0.207729	0.00745111	0.433266		0.312347	0.00406442	0.109814
ENSG00000223750	.	.		0.752423	0.481779	0.791845		0.704371	0.464081	0.925743		0.536259	0.0318666	0.380299		1.82992	0.119976	0.91315		6.13901	0.00802548	0.433266		3.04192	0.000735745	0.0690463
ENSG00000173706	HEG1	heart development protein with EGF like domains 1		0.752873	0.125907	0.53367		0.862344	0.479827	0.925743		0.906913	0.234154	0.4087		1.08332	0.610627	0.955421		0.661458	0.00805036	0.433266		0.876235	0.128167	0.329344
ENSG00000116690	PRG4	proteoglycan 4		0.581015	0.230533	0.610831		0.496436	0.353832	0.925743		0.764765	0.241469	0.408925		1.09657	0.803955	0.9818		0.367398	0.00829106	0.433266		0.711513	0.111337	0.316201
ENSG00000232528	.	.		0.862678	0.713069	0.902418		0.90027	0.809871	0.960531		0.682613	0.114206	0.380299		1.53444	0.259434	0.91315		7.18853	0.00864382	0.433266		2.77122	0.00178879	0.08307
ENSG00000174004	NRROS	negative regulator of reactive oxygen species		0.719444	0.0631166	0.492353		1.13311	0.503028	0.925743		0.881277	0.174947	0.38828		0.933152	0.629554	0.955421		0.663742	0.00872256	0.433266		0.794638	0.0187624	0.164919
ENSG00000268555	.	.		0.630984	0.0541196	0.481278		0.883243	0.701924	0.954067		1.10464	0.280948	0.424556		0.98494	0.933488	0.996816		0.553373	0.00911606	0.433266		0.768192	0.0359734	0.214212
ENSG00000132465	JCHAIN	joining chain of multimeric IgA and IgM		1.25917	0.661667	0.875832		4.0818	0.0029028	0.227172		0.593404	0.179192	0.38828		0.718931	0.480106	0.949684		0.295284	0.00927034	0.433266		0.46337	0.01579	0.161249
ENSG00000247626	MARS2	methionyl-tRNA synthetase 2%2C mitochondrial		1.0773	0.545289	0.827456		1.02175	0.890802	0.98261		0.979812	0.417051	0.473159		1.15364	0.220861	0.91315		1.51166	0.00941678	0.433266		1.32397	0.00177571	0.08307
ENSG00000077279	DCX	doublecortin		1.2165	0.524909	0.81566		0.953134	0.913719	0.991336		0.606899	0.0575445	0.380299		2.42585	0.0134697	0.91315		5.79733	0.0103817	0.433266		3.86458	0.000154322	0.048174
ENSG00000007001	UPP2	uridine phosphorylase 2		0.858683	0.411794	0.754637		2.19477	0.0261971	0.557581		0.79008	0.200967	0.398466		1.13864	0.444064	0.949684		0.446247	0.0105436	0.433266		0.724807	0.0626352	0.260124
ENSG00000156398	SFXN2	sideroflexin 2		1.0994	0.547466	0.828274		1.1219	0.513394	0.925743		0.965688	0.385625	0.462997		0.949908	0.719832	0.962902		1.63999	0.0106107	0.433266		1.21975	0.0427133	0.226231
ENSG00000171864	PRND	prion like protein doppel		0.82336	0.565754	0.829405		0.942637	0.881707	0.978855		1.07951	0.381773	0.461471		1.21512	0.521253	0.951129		0.501384	0.0118291	0.433266		0.849093	0.231443	0.392656
ENSG00000152760	TCTEX1D1	Tctex1 domain containing 1		1.0674	0.736536	0.910971		0.72311	0.26768	0.925743		1.19963	0.133215	0.380299		1.17325	0.410162	0.940086		0.608515	0.0118437	0.433266		0.886677	0.21046	0.384786
ENSG00000272597	.	.		1.34139	0.0901611	0.49962		1.76551	0.17405	0.925743		0.831352	0.263001	0.416555		1.17383	0.352495	0.91315		0.42106	0.0118765	0.433266		0.708546	0.0617881	0.257749
ENSG00000150527	CTAGE5	CTAGE family member 5%2C ER export factor		1.04214	0.648191	0.870353		1.11366	0.286344	0.925743		1.00908	0.447149	0.485795		0.966853	0.673467	0.961836		1.29161	0.011884	0.433266		1.11224	0.0546438	0.24253
ENSG00000072694	FCGR2B	Fc fragment of IgG receptor IIb		0.835553	0.453689	0.779251		1.2662	0.448793	0.925743		0.918287	0.338514	0.446122		0.970877	0.888031	0.99204		0.537346	0.0125196	0.433266		0.75143	0.0441634	0.227206
ENSG00000068305	MEF2A	myocyte enhancer factor 2A		1.02438	0.705368	0.898133		0.994232	0.935217	0.993435		1.08187	0.0459316	0.380299		0.987636	0.828904	0.987849		0.863555	0.0126793	0.433266		0.925786	0.0349248	0.210335
ENSG00000005108	THSD7A	thrombospondin type 1 domain containing 7A		0.905426	0.525094	0.81566		1.05021	0.778816	0.958769		1.03157	0.397014	0.469255		1.32344	0.0581182	0.91315		0.704515	0.0129366	0.433266		1.01355	0.450995	0.484803
ENSG00000144381	HSPD1	heat shock protein family D (Hsp60) member 1		0.950304	0.532648	0.823143		1.04283	0.699215	0.953005		0.950077	0.214124	0.401432		1.06478	0.379829	0.921697		1.29388	0.0132495	0.433266		1.17534	0.00426962	0.109814
ENSG00000144231	POLR2D	RNA polymerase II subunit D		0.983419	0.75239	0.913558		0.994533	0.937636	0.993435		0.94873	0.101212	0.380299		1.07917	0.109137	0.91315		1.17314	0.0132962	0.433266		1.13319	0.000811009	0.0690463
ENSG00000140287	HDC	histidine decarboxylase		1.09599	0.635156	0.864569		1.06881	0.79361	0.958861		1.08466	0.306453	0.433525		1.02611	0.887645	0.99204		0.614117	0.0133002	0.433266		0.816819	0.0749207	0.278979
ENSG00000214336	FOXI3	forkhead box I3		1.44863	0.231735	0.610831		0.976466	0.951705	0.993435		0.754854	0.160442	0.38828		1.90721	0.0847659	0.91315		4.21922	0.0135039	0.433266		2.99499	0.000700423	0.0690463
ENSG00000254810	.	.		0.676637	0.0867466	0.492353		0.894561	0.722367	0.958529		0.95822	0.409929	0.471728		1.07179	0.718718	0.962902		0.568923	0.0137681	0.433266		0.81984	0.100023	0.306136
ENSG00000179796	LRRC3B	leucine rich repeat containing 3B		1.1383	0.549803	0.828779		0.552918	0.12742	0.925743		0.744631	0.0798291	0.380299		1.10162	0.631664	0.955421		2.49059	0.014046	0.433266		1.65661	0.00592668	0.115309
ENSG00000254703	.	.		0.672395	0.0634597	0.492353		1.09197	0.738711	0.958769		0.924684	0.320595	0.436392		0.891628	0.49946	0.949684		0.602494	0.0141593	0.433266		0.74354	0.0142469	0.159058
ENSG00000169291	SHE	Src homology 2 domain containing E		0.771297	0.125446	0.53367		0.95907	0.821119	0.961714		0.960198	0.376179	0.458117		1.1303	0.414315	0.944052		0.699273	0.0146064	0.433266		0.915465	0.215606	0.385474
ENSG00000113749	HRH2	histamine receptor H2		0.686771	0.174469	0.572091		0.787576	0.395199	0.925743		0.757125	0.0957267	0.380299		0.892469	0.603271	0.955421		0.61649	0.0146356	0.433266		0.744717	0.0364554	0.214212
ENSG00000128059	PPAT	phosphoribosyl pyrophosphate amidotransferase		1.17741	0.247257	0.62329		1.03542	0.850021	0.968864		1.00459	0.483824	0.496089		1.07779	0.578159	0.955421		1.58658	0.0147222	0.433266		1.29682	0.00979308	0.132306
ENSG00000137474	MYO7A	myosin VIIA		0.806456	0.195616	0.595607		1.06274	0.783285	0.958769		0.940334	0.327052	0.440697		0.988224	0.932111	0.996816		0.653149	0.0150496	0.433266		0.816864	0.0379233	0.215553
ENSG00000140545	MFGE8	milk fat globule-EGF factor 8 protein		1.03853	0.849366	0.953563		0.907657	0.725135	0.958529		0.897517	0.275899	0.423553		1.02914	0.872366	0.99204		2.33792	0.0153771	0.433266		1.49267	0.0133247	0.150345
ENSG00000258695	.	.		1.51214	0.0355117	0.47616		2.67622	0.00603081	0.310766		0.936798	0.41134	0.471728		1.10826	0.612945	0.955421		0.431228	0.0154532	0.433266		0.708392	0.0652537	0.265639
ENSG00000085276	MECOM	MDS1 and EVI1 complex locus		0.715744	0.0634828	0.492353		0.921377	0.712949	0.957709		0.979616	0.441821	0.484219		1.03388	0.827955	0.987849		0.661875	0.0154798	0.433266		0.846661	0.0819888	0.288656
ENSG00000157554	ERG	ERG%2C ETS transcription factor		0.705665	0.0252783	0.474819		0.870153	0.445231	0.925743		0.917694	0.23318	0.4087		1.07972	0.563604	0.954449		0.714532	0.0155292	0.433266		0.899222	0.145065	0.339245
ENSG00000169826	CSGALNACT2	chondroitin sulfate N-acetylgalactosaminyltransferase 2		0.91425	0.235033	0.611412		0.886043	0.103752	0.925743		1.02229	0.337809	0.446106		1.0552	0.442019	0.949684		0.867366	0.0165213	0.433266		0.962511	0.221246	0.388391
ENSG00000178662	CSRNP3	cysteine and serine rich nuclear protein 3		1.17619	0.523271	0.814702		1.09263	0.775725	0.958769		0.80009	0.149893	0.383539		1.58977	0.0767751	0.91315		2.56414	0.0165526	0.433266		2.06443	0.000724817	0.0690463
ENSG00000159374	M1AP	meiosis 1 associated protein		0.757315	0.0927964	0.502334		0.721996	0.147177	0.925743		0.927891	0.282102	0.424556		0.993339	0.962209	0.996816		0.687941	0.0169649	0.433266		0.840297	0.0538326	0.241949
ENSG00000163565	IFI16	interferon gamma inducible protein 16		1.02584	0.755542	0.913558		1.04974	0.601718	0.937778		1.0348	0.296823	0.429024		1.10965	0.175675	0.91315		0.825614	0.0170311	0.433266		0.98041	0.368571	0.459964
ENSG00000259417	CTXND1	cortexin domain containing 1		1.52652	0.25438	0.625623		1.28368	0.585117	0.937778		0.517412	0.0496382	0.380299		2.98247	0.0349566	0.91315		8.14988	0.017156	0.433266		4.95404	0.000518877	0.0690463
ENSG00000138028	CGREF1	cell growth regulator with EF-hand domain 1		0.995255	0.977325	0.992368		1.18096	0.379125	0.925743		0.818614	0.0663661	0.380299		1.09667	0.538671	0.951129		1.63746	0.0175062	0.433266		1.33146	0.0101504	0.132949
ENSG00000271461	.	.		0.979534	0.95963	0.986994		0.730442	0.61653	0.939777		0.460025	0.0419008	0.380299		2.5283	0.0379604	0.91315		23.8801	0.0175331	0.433266		5.75073	0.000791608	0.0690463
ENSG00000230839	.	.		1.11492	0.702076	0.89638		1.02339	0.954897	0.993435		0.743942	0.131288	0.380299		1.32841	0.299112	0.91315		3.71299	0.0182606	0.433266		2.1474	0.0035545	0.109814
ENSG00000166780	C16orf45	chromosome 16 open reading frame 45		1.05616	0.650865	0.87129		1.00928	0.949777	0.993435		1.05933	0.268751	0.419757		0.944779	0.600489	0.955421		0.750552	0.018262	0.433266		0.846251	0.021603	0.1743
ENSG00000258077	.	.		1.40858	0.315703	0.679056		1.45338	0.429696	0.925743		0.735042	0.204349	0.399651		1.68305	0.167047	0.91315		14.6243	0.0190562	0.433266		3.65215	0.00233334	0.0950075
ENSG00000102034	ELF4	E74 like ETS transcription factor 4		0.906787	0.343592	0.702352		0.881903	0.282733	0.925743		1.03002	0.350038	0.449671		1.03969	0.666236	0.961836		0.80644	0.0190707	0.433266		0.920583	0.115363	0.319181
ENSG00000008277	ADAM22	ADAM metallopeptidase domain 22		0.892904	0.48583	0.791958		0.930843	0.740799	0.958769		0.93039	0.28967	0.425865		1.23005	0.156574	0.91315		0.683428	0.0196305	0.433266		0.957606	0.351421	0.456332
ENSG00000155307	SAMSN1	SAM domain%2C SH3 domain and nuclear localization signals 1		1.04681	0.738478	0.911179		1.56654	0.00610366	0.310766		0.927491	0.269417	0.420164		1.02505	0.850304	0.99204		0.688227	0.0196841	0.433266		0.857887	0.0700602	0.271126
ENSG00000105819	PMPCB	peptidase%2C mitochondrial processing beta subunit		1.04266	0.358686	0.708697		0.93576	0.338476	0.925743		1.00304	0.468959	0.493458		1.02529	0.537203	0.951129		1.15912	0.019695	0.433266		1.09128	0.00838511	0.123414
ENSG00000108984	MAP2K6	mitogen-activated protein kinase kinase 6		1.00259	0.985731	0.99403		0.860889	0.607223	0.939176		0.837556	0.134616	0.380299		1.28491	0.0595552	0.91315		2.07632	0.0197528	0.433266		1.63932	0.000912376	0.069812
ENSG00000071539	TRIP13	thyroid hormone receptor interactor 13		1.23163	0.0629004	0.492353		0.864064	0.579999	0.937778		0.875296	0.170069	0.38828		1.22992	0.0649961	0.91315		1.88536	0.0199246	0.433266		1.51414	0.00101728	0.0703384
ENSG00000124882	EREG	epiregulin		0.36891	0.558309	0.829405		0.577195	0.675222	0.948091		1.1536	0.42341	0.477146		0.323766	0.16617	0.91315		0.230742	0.0202203	0.433266		0.299286	0.00841814	0.123414
ENSG00000119242	CCDC92	coiled-coil domain containing 92		0.757885	0.0278392	0.47616		0.962267	0.793675	0.958861		0.945756	0.285614	0.424556		0.923508	0.459165	0.949684		0.759183	0.0204719	0.433266		0.837514	0.0146742	0.159058
ENSG00000137507	LRRC32	leucine rich repeat containing 32		0.717326	0.088121	0.493759		0.847403	0.51207	0.925743		1.01215	0.467755	0.493133		0.920329	0.59977	0.955421		0.645983	0.0205319	0.433266		0.777689	0.0226349	0.175913
ENSG00000181350	LRRC75A	leucine rich repeat containing 75A		0.876474	0.430242	0.76789		0.820078	0.360711	0.925743		0.981942	0.44426	0.485003		0.984117	0.910446	0.996816		0.687033	0.0205448	0.433266		0.833197	0.0495559	0.233211
ENSG00000136404	TM6SF1	transmembrane 6 superfamily member 1		1.01578	0.903465	0.978354		0.992124	0.954041	0.993435		0.992969	0.47193	0.494366		1.06927	0.582686	0.955421		0.774916	0.0207164	0.433266		0.921825	0.179559	0.360659
ENSG00000236036	.	.		1.59736	0.18029	0.579636		0.936688	0.899933	0.986364		0.662588	0.123709	0.380299		1.60365	0.226695	0.91315		7.58675	0.0207588	0.433266		2.96699	0.00341434	0.109814
ENSG00000166927	MS4A7	membrane spanning 4-domains A7		1.00827	0.958125	0.986994		0.935666	0.779161	0.958769		1.02273	0.435219	0.481427		1.07552	0.619521	0.955421		0.661803	0.0209004	0.433266		0.868156	0.114261	0.317995
ENSG00000143179	UCK2	uridine-cytidine kinase 2		1.24652	0.100999	0.507607		1.16111	0.446857	0.925743		0.99304	0.47689	0.49579		1.13837	0.327574	0.91315		1.63636	0.0216553	0.433266		1.36468	0.00465873	0.113179
ENSG00000163235	TGFA	transforming growth factor alpha		1.37895	0.239528	0.615412		1.30683	0.376376	0.925743		0.824949	0.198681	0.397574		1.41015	0.228396	0.91315		2.51106	0.0217298	0.433266		1.963	0.00265629	0.103651
ENSG00000225940	C5orf67	chromosome 5 open reading frame 67		1.19491	0.533869	0.823671		1.22745	0.618874	0.939777		0.718331	0.142772	0.383539		1.82497	0.0532148	0.91315		5.65113	0.0217314	0.433266		2.97508	0.00105151	0.0703384
ENSG00000168386	FILIP1L	filamin A interacting protein 1 like		0.744518	0.214093	0.605018		0.89792	0.660843	0.948091		0.883005	0.245452	0.411284		1.12625	0.560913	0.954215		0.651669	0.0219845	0.433266		0.889473	0.216227	0.385474
ENSG00000143363	PRUNE1	prune exopolyphosphatase 1		1.00287	0.940897	0.983059		1.11277	0.103655	0.925743		0.964272	0.170201	0.38828		0.976057	0.491719	0.949684		0.875125	0.0220357	0.433266		0.950465	0.0677999	0.269709
ENSG00000170689	HOXB9	homeobox B9		0.831391	0.360172	0.708697		0.921215	0.784138	0.958769		1.01307	0.469384	0.493458		0.952677	0.776801	0.973413		0.604482	0.0221379	0.433266		0.771953	0.0349067	0.210335
ENSG00000139508	SLC46A3	solute carrier family 46 member 3		0.940103	0.466233	0.781665		1.03204	0.801775	0.960531		1.08135	0.138678	0.380299		0.934148	0.349351	0.91315		0.786229	0.0221854	0.433266		0.85762	0.0064642	0.115309
ENSG00000258479	.	.		0.924218	0.803562	0.935333		1.10755	0.746836	0.958769		0.776676	0.158637	0.387894		1.23757	0.452801	0.949684		2.94375	0.0224858	0.433266		1.85405	0.00750119	0.122176
ENSG00000181374	CCL13	C-C motif chemokine ligand 13		0.377519	0.0252469	0.474819		1.24716	0.641256	0.945857		0.517883	0.0363581	0.380299		0.90139	0.720165	0.962902		0.441349	0.0226385	0.433266		0.669229	0.040118	0.21883
ENSG00000184060	ADAP2	ArfGAP with dual PH domains 2		0.888296	0.382034	0.732395		0.966598	0.804568	0.960531		0.928218	0.240375	0.408925		1.03017	0.807707	0.982999		0.77177	0.0226696	0.433266		0.893967	0.11204	0.316201
ENSG00000181467	RAP2B	RAP2B%2C member of RAS oncogene family		0.837143	0.0841062	0.492353		0.940304	0.499652	0.925743		0.93252	0.157551	0.385743		0.979031	0.80918	0.983795		0.838914	0.0241613	0.457113		0.907718	0.0591861	0.250804
ENSG00000269887	.	.		1.02222	0.867193	0.961002		1.58142	0.0676617	0.869708		0.815749	0.120059	0.380299		0.964282	0.753744	0.9712		0.610021	0.0250903	0.465425		0.818338	0.0716026	0.274257
ENSG00000204161	C10orf128	chromosome 10 open reading frame 128		0.750067	0.0646961	0.492353		0.839924	0.343458	0.925743		0.896332	0.181508	0.38828		1.06913	0.609156	0.955421		0.730115	0.0250977	0.465425		0.89739	0.142782	0.339245
ENSG00000134986	NREP	neuronal regeneration related protein		0.937316	0.563019	0.829405		1.19193	0.245402	0.925743		0.850647	0.0480458	0.380299		1.32177	0.00524874	0.91315		1.4452	0.0256138	0.467002		1.41037	0.000112874	0.048174
ENSG00000140830	TXNL4B	thioredoxin like 4B		1.13897	0.0386094	0.481278		1.09998	0.232182	0.925743		0.966458	0.255315	0.412809		1.12151	0.0557665	0.91315		1.19115	0.0256814	0.467002		1.17243	0.00063492	0.0690463
ENSG00000185760	KCNQ5	potassium voltage-gated channel subfamily Q member 5		1.0462	0.877108	0.964671		1.2819	0.502657	0.925743		0.892031	0.323207	0.438037		1.1354	0.633084	0.955421		3.23376	0.0282142	0.508127		1.82385	0.0125954	0.146919
ENSG00000133800	LYVE1	lymphatic vessel endothelial hyaluronan receptor 1		0.678421	0.0722801	0.492353		1.60332	0.00816327	0.328876		0.794122	0.0851072	0.380299		1.1285	0.525276	0.951129		0.681539	0.0293922	0.524302		0.905764	0.238009	0.395725
ENSG00000071242	RPS6KA2	ribosomal protein S6 kinase A2		0.713802	0.0119126	0.471869		0.874387	0.394463	0.925743		0.98134	0.425888	0.477944		0.996152	0.973157	0.996816		0.760547	0.0301409	0.532584		0.877768	0.0681113	0.269709
ENSG00000131668	BARX1	BARX homeobox 1		2.16106	0.109109	0.522008		1.54933	0.21179	0.925743		0.72153	0.182224	0.38828		1.11747	0.836923	0.991407		3.51947	0.0305797	0.535288		2.0268	0.0304923	0.201099
ENSG00000285095	.	.		1.36386	0.327504	0.690006		1.2355	0.591496	0.937778		0.682674	0.0992684	0.380299		2.15731	0.0373366	0.91315		3.37996	0.0310064	0.537731		2.79326	0.00093182	0.069812
ENSG00000146054	TRIM7	tripartite motif containing 7		1.03038	0.850665	0.953563		1.0392	0.863529	0.972083		1.16634	0.118325	0.380299		0.93056	0.615722	0.955421		0.678885	0.0317387	0.545137		0.80011	0.0259348	0.185592
ENSG00000153250	RBMS1	RNA binding motif single stranded interacting protein 1		0.981663	0.774026	0.918145		0.914927	0.264652	0.925743		1.02203	0.330906	0.442623		1.08416	0.167213	0.91315		0.872054	0.032339	0.545137		0.981355	0.339019	0.45466
ENSG00000123130	ACOT9	acyl-CoA thioesterase 9		0.961502	0.649937	0.870957		0.86708	0.220173	0.925743		1.00977	0.443921	0.485003		1.02929	0.705816	0.962902		0.821885	0.0328843	0.545137		0.925504	0.101577	0.308526
ENSG00000204767	FAM196B	family with sequence similarity 196 member B		1.20638	0.535347	0.823916		1.03044	0.937705	0.993435		0.83795	0.2404	0.408925		1.9359	0.0445523	0.91315		2.77283	0.0334116	0.545137		2.46273	0.000894084	0.069812
ENSG00000266718	.	.		1.22721	0.579016	0.838745		2.55816	0.0199924	0.491305		0.6587	0.144706	0.383539		1.7766	0.133123	0.91315		9.53174	0.0334365	0.545137		3.35938	0.00350479	0.109814
ENSG00000148459	PDSS1	decaprenyl diphosphate synthase subunit 1		1.05902	0.47109	0.785011		1.00792	0.950974	0.993435		0.946047	0.236622	0.408925		0.920523	0.287492	0.91315		1.29948	0.0342848	0.545137		1.07693	0.143524	0.339245
ENSG00000187474	FPR3	formyl peptide receptor 3		0.829806	0.485682	0.791958		1.16071	0.513416	0.925743		0.901174	0.304	0.432231		1.0118	0.960075	0.996816		0.665904	0.034838	0.545137		0.832081	0.142185	0.33882
ENSG00000073910	FRY	FRY microtubule binding protein		0.771857	0.0437953	0.481278		0.786739	0.122553	0.925743		0.965579	0.35872	0.454063		0.968083	0.760232	0.971955		0.78144	0.0353389	0.545137		0.870217	0.0434525	0.227206
ENSG00000160606	TLCD1	TLC domain containing 1		1.19411	0.333599	0.694252		1.05955	0.782749	0.958769		1.01919	0.446539	0.485477		0.756137	0.0782703	0.91315		1.60559	0.0355114	0.545137		1.06578	0.313669	0.439062
ENSG00000152782	PANK1	pantothenate kinase 1		0.913663	0.355225	0.708697		1.17968	0.23373	0.925743		0.891385	0.0993495	0.380299		1.02761	0.763388	0.973332		1.35931	0.0355744	0.545137		1.18709	0.0196198	0.167978
ENSG00000258088	.	.		1.22348	0.640955	0.867074		1.03061	0.96119	0.99531		0.667729	0.183591	0.389512		1.69516	0.250955	0.91315		21.0506	0.0356282	0.545137		3.96893	0.00608426	0.115309
ENSG00000145386	CCNA2	cyclin A2		1.17481	0.14334	0.548586		0.911064	0.617611	0.939777		0.909565	0.189222	0.390709		1.19264	0.123367	0.91315		1.46583	0.0356341	0.545137		1.34032	0.00228046	0.0950075
ENSG00000184557	SOCS3	suppressor of cytokine signaling 3		1.27997	0.222338	0.609264		1.15629	0.282707	0.925743		1.27784	0.0405483	0.380299		0.999725	0.998878	0.998878		0.778068	0.0359725	0.545137		0.880902	0.1702	0.358588
ENSG00000111961	SASH1	SAM and SH3 domain containing 1		0.824785	0.104023	0.514825		0.909921	0.49681	0.925743		0.951333	0.286139	0.424556		1.09052	0.396523	0.927201		0.795586	0.0360317	0.545137		0.947203	0.24317	0.398599
ENSG00000139910	NOVA1	NOVA alternative splicing regulator 1		0.769676	0.0580102	0.483211		0.845311	0.35951	0.925743		0.980903	0.428996	0.480132		0.955694	0.687236	0.961836		0.747083	0.0361539	0.545137		0.845807	0.0313308	0.201867
ENSG00000183010	PYCR1	pyrroline-5-carboxylate reductase 1		1.40031	0.162151	0.561395		1.52595	0.0607553	0.837906		0.939926	0.366809	0.455772		0.989001	0.961711	0.996816		1.82693	0.0363814	0.545137		1.36351	0.0477539	0.231637
ENSG00000182287	AP1S2	adaptor related protein complex 1 sigma 2 subunit		0.724435	0.0118765	0.471869		0.975271	0.827151	0.961714		0.89703	0.111577	0.380299		0.98271	0.872322	0.99204		0.818232	0.0364135	0.545137		0.896405	0.0776453	0.283003
ENSG00000256340	.	.		0.513223	0.0169065	0.474819		0.709452	0.324423	0.925743		0.865031	0.237874	0.408925		0.930171	0.722305	0.962902		0.611283	0.0370232	0.545137		0.765182	0.0459009	0.229791
ENSG00000115594	IL1R1	interleukin 1 receptor type 1		0.935809	0.565434	0.829405		0.989112	0.941627	0.993435		0.999717	0.498743	0.499552		1.10647	0.331021	0.91315		0.775275	0.0371385	0.545137		0.943813	0.24041	0.397363
ENSG00000088387	DOCK9	dedicator of cytokinesis 9		0.813019	0.080338	0.492353		0.851681	0.239828	0.925743		1.04226	0.318585	0.436392		1.02551	0.811567	0.983795		0.802624	0.0372544	0.545137		0.914173	0.125315	0.326901
ENSG00000157734	SNX22	sorting nexin 22		1.31896	0.34963	0.706017		1.46359	0.23957	0.925743		0.772296	0.166534	0.38828		1.39887	0.265775	0.91315		2.6023	0.0379422	0.545493		2.02772	0.0051687	0.115309
ENSG00000164904	ALDH7A1	aldehyde dehydrogenase 7 family member A1		1.2163	0.0445756	0.481278		1.26383	0.0342708	0.661744		0.988466	0.441735	0.484219		1.12508	0.21935	0.91315		1.27815	0.0379667	0.545493		1.22668	0.0039561	0.109814
ENSG00000244405	ETV5	ETS variant 5		1.27155	0.0911502	0.500374		0.961851	0.841361	0.965408		0.929783	0.274131	0.421669		1.21072	0.182269	0.91315		1.48546	0.0381525	0.545493		1.36798	0.0036684	0.109814
ENSG00000077152	UBE2T	ubiquitin conjugating enzyme E2 T		1.29859	0.125144	0.53367		0.700732	0.261688	0.925743		0.848842	0.168867	0.38828		1.03452	0.840859	0.991407		1.85315	0.0389974	0.552691		1.36743	0.0246628	0.182583
ENSG00000136826	KLF4	Kruppel like factor 4		0.783698	0.184793	0.583986		1.26161	0.151239	0.925743		0.88311	0.181476	0.38828		1.25443	0.160748	0.91315		0.738233	0.0392753	0.552691		0.998196	0.493857	0.498089
ENSG00000151176	PLBD2	phospholipase B domain containing 2		0.831383	0.140027	0.547538		0.9534	0.764779	0.958769		0.923015	0.211583	0.401432		1.04628	0.675821	0.961836		0.767321	0.0395411	0.552691		0.910152	0.13299	0.332039
ENSG00000260388	.	.		0.930679	0.613561	0.856081		0.819748	0.340585	0.925743		1.06889	0.288283	0.425496		0.897504	0.383974	0.923214		1.49514	0.0401488	0.557028		0.972377	0.397009	0.466643
ENSG00000123104	ITPR2	inositol 1%2C4%2C5-trisphosphate receptor type 2		1.09961	0.366606	0.715265		0.905751	0.539622	0.932052		0.9716	0.375261	0.457906		1.13394	0.218501	0.91315		1.36128	0.0408903	0.558429		1.25651	0.00474363	0.113179
ENSG00000139200	PIANP	PILR alpha associated neural protein		1.42245	0.175431	0.572444		1.18403	0.636563	0.945209		0.732647	0.121564	0.380299		1.48352	0.163382	0.91315		2.51193	0.0409019	0.558429		2.08796	0.00328306	0.109814
ENSG00000139289	PHLDA1	pleckstrin homology like domain family A member 1		1.56402	0.0211411	0.474819		1.43586	0.175841	0.925743		0.920581	0.330561	0.442623		1.27384	0.245936	0.91315		1.99529	0.0423949	0.558429		1.68808	0.00559146	0.115309
ENSG00000226950	.	.		1.26564	0.0969026	0.505567		1.17843	0.243637	0.925743		0.982733	0.433232	0.481191		0.917779	0.511322	0.950967		1.33938	0.0437187	0.558429		1.1119	0.140958	0.33882
ENSG00000133706	LARS	leucyl-tRNA synthetase		1.04003	0.648321	0.870353		0.957898	0.685659	0.949872		0.979182	0.382875	0.461471		1.03481	0.670599	0.961836		1.25027	0.0442742	0.558429		1.14121	0.0239815	0.18096
ENSG00000184584	TMEM173	transmembrane protein 173		0.972894	0.781011	0.922342		0.921433	0.460491	0.925743		1.02692	0.365139	0.455772		0.943131	0.503035	0.949684		0.83544	0.0442911	0.558429		0.873453	0.0220645	0.1743
ENSG00000260249	.	.		1.70923	0.00530633	0.328617		1.16991	0.67609	0.948091		0.893629	0.317793	0.436392		1.39553	0.138959	0.91315		2.70776	0.0445541	0.558429		1.96765	0.00409903	0.109814
ENSG00000158402	CDC25C	cell division cycle 25C		1.28368	0.450834	0.776937		0.555005	0.287394	0.925743		0.670483	0.100562	0.380299		1.51156	0.234927	0.91315		3.24299	0.0447765	0.558429		2.21415	0.00592844	0.115309
ENSG00000143727	ACP1	acid phosphatase 1		1.05938	0.25308	0.623709		1.0553	0.43037	0.925743		0.997051	0.471807	0.494366		1.0232	0.613118	0.955421		1.1382	0.0448963	0.558429		1.08264	0.0205869	0.169734
ENSG00000003400	CASP10	caspase 10		0.852828	0.312913	0.675236		1.08427	0.642246	0.946441		1.00665	0.477997	0.49579		1.05248	0.708226	0.962902		0.746841	0.0450504	0.558429		0.895142	0.146448	0.339245
ENSG00000100311	PDGFB	platelet derived growth factor subunit B		0.655822	0.018174	0.474819		0.877701	0.511567	0.925743		1.00061	0.498108	0.499552		0.837312	0.212829	0.91315		0.732895	0.0452984	0.558429		0.768474	0.00752352	0.122176
ENSG00000048462	TNFRSF17	TNF receptor superfamily member 17		1.14007	0.861527	0.958821		5.09319	0.000344114	0.0716139		0.599242	0.207162	0.401412		0.443319	0.161585	0.91315		0.359125	0.0455074	0.558429		0.433049	0.0153044	0.159717
ENSG00000162909	CAPN2	calpain 2		0.972922	0.724612	0.907825		0.944459	0.598516	0.937778		1.11511	0.0438803	0.380299		0.951544	0.482825	0.949684		0.837937	0.0457085	0.558429		0.885363	0.0168746	0.164919
ENSG00000213432	.	.		0.825641	0.556253	0.829405		3.00857	0.0155456	0.441165		0.581925	0.116055	0.380299		0.736259	0.252155	0.91315		0.410425	0.0457282	0.558429		0.592436	0.0335965	0.209058
ENSG00000161800	RACGAP1	Rac GTPase activating protein 1		1.08326	0.34122	0.700005		0.903918	0.512515	0.925743		0.887706	0.0818942	0.380299		1.11439	0.174645	0.91315		1.33191	0.0459072	0.558429		1.23164	0.00396881	0.109814
ENSG00000146233	CYP39A1	cytochrome P450 family 39 subfamily A member 1		1.24088	0.100401	0.507607		1.09265	0.548086	0.933575		0.886857	0.135154	0.380299		1.18981	0.187877	0.91315		1.35742	0.0459981	0.558429		1.33034	0.00346257	0.109814
ENSG00000154783	FGD5	FYVE%2C RhoGEF and PH domain containing 5		0.706113	0.0249299	0.474819		0.876169	0.480437	0.925743		0.977794	0.424324	0.477552		1.02666	0.84066	0.991407		0.743188	0.0468068	0.558429		0.884046	0.112042	0.316201
ENSG00000100368	CSF2RB	colony stimulating factor 2 receptor beta common subunit		0.78723	0.320711	0.684046		1.16871	0.426118	0.925743		0.827468	0.135763	0.380299		0.86054	0.443473	0.949684		0.716764	0.046842	0.558429		0.773588	0.0333926	0.209003
ENSG00000134627	PIWIL4	piwi like RNA-mediated gene silencing 4		1.21758	0.0688729	0.492353		1.10473	0.617693	0.939777		0.917958	0.238903	0.408925		1.20588	0.0792255	0.91315		1.56355	0.0469719	0.558429		1.37564	0.00283559	0.108376
ENSG00000163106	HPGDS	hematopoietic prostaglandin D synthase		0.948152	0.772213	0.917518		1.40515	0.0287131	0.590985		0.883105	0.18794	0.390709		0.908585	0.550296	0.953219		0.737552	0.0470643	0.558429		0.816166	0.0402842	0.21883
ENSG00000020577	SAMD4A	sterile alpha motif domain containing 4A		0.871767	0.410438	0.752939		0.790914	0.351813	0.925743		0.936311	0.319119	0.436392		1.06349	0.679909	0.961836		0.696029	0.0475706	0.558429		0.880305	0.141419	0.33882
ENSG00000164485	IL22RA2	interleukin 22 receptor subunit alpha 2		1.36435	0.351731	0.706301		0.683828	0.530613	0.93056		0.637354	0.109807	0.380299		2.653	0.0165285	0.91315		4.90304	0.0476384	0.558429		3.84528	0.00113219	0.0719515
ENSG00000055813	CCDC85A	coiled-coil domain containing 85A		0.546097	0.0161354	0.474819		0.776161	0.520954	0.925743		1.04826	0.404655	0.471303		0.887376	0.540548	0.951129		0.584294	0.0481171	0.558429		0.730088	0.0262654	0.185912
ENSG00000177189	RPS6KA3	ribosomal protein S6 kinase A3		0.956303	0.581967	0.839442		0.869371	0.18456	0.925743		1.03438	0.293435	0.427901		1.11044	0.156705	0.91315		0.848252	0.0487398	0.558429		0.985184	0.397054	0.466643
ENSG00000224189	.	.		0.843978	0.268623	0.634465		0.805947	0.344283	0.925743		0.953576	0.353006	0.449782		1.08935	0.524961	0.951129		0.717049	0.0492526	0.558429		0.901901	0.17274	0.358818
ENSG00000136237	RAPGEF5	Rap guanine nucleotide exchange factor 5		0.84186	0.221888	0.609264		0.878801	0.477133	0.925743		1.0649	0.28876	0.425528		1.07653	0.588473	0.955421		0.759421	0.0494858	0.558429		0.921615	0.209319	0.383991
ENSG00000110169	HPX	hemopexin		1.49136	0.109442	0.522008		0.838192	0.726189	0.958529		0.818757	0.257547	0.414065		1.27531	0.382039	0.922541		3.79759	0.0495753	0.558429		2.09992	0.0106375	0.135538
ENSG00000176463	SLCO3A1	solute carrier organic anion transporter family member 3A1		0.887463	0.161738	0.561395		0.889837	0.271591	0.925743		0.998305	0.489846	0.497264		0.986117	0.853346	0.99204		0.842411	0.0496764	0.558429		0.911285	0.0561871	0.245884
ENSG00000181007	ZFP82	ZFP82 zinc finger protein		1.11081	0.0327814	0.47616		1.0963	0.289145	0.925743		0.949811	0.157209	0.385535		1.07258	0.165061	0.91315		0.864339	0.0498536	0.558429		1.00024	0.497867	0.499467
ENSG00000109084	TMEM97	transmembrane protein 97		1.04693	0.806444	0.935333		1.10897	0.696959	0.952849		0.867317	0.200914	0.398466		0.930469	0.66072	0.961836		1.77535	0.0500698	0.558429		1.29718	0.0543381	0.241949
ENSG00000115355	CCDC88A	coiled-coil domain containing 88A		0.94917	0.555665	0.829405		0.856769	0.169331	0.925743		1.01791	0.397798	0.469255		1.17039	0.054652	0.91315		0.84133	0.05021	0.558429		1.01206	0.424386	0.478048
ENSG00000123975	CKS2	CDC28 protein kinase regulatory subunit 2		1.33209	0.140638	0.548586		0.886453	0.709178	0.956081		0.775575	0.110903	0.380299		1.06956	0.736444	0.969003		1.92958	0.0515485	0.558429		1.50182	0.0181755	0.164919
ENSG00000125810	CD93	CD93 molecule		0.744261	0.143224	0.548586		0.83207	0.477658	0.925743		0.974641	0.433968	0.481191		1.02664	0.87871	0.99204		0.684962	0.0519537	0.558429		0.854072	0.118083	0.321001
ENSG00000182916	TCEAL7	transcription elongation factor A like 7		1.05636	0.735993	0.910971		1.46539	0.0828698	0.925743		0.763282	0.0515329	0.380299		0.89332	0.468153	0.949684		0.683291	0.0524631	0.558429		0.826682	0.0676979	0.269709
ENSG00000100823	APEX1	apurinic/apyrimidinic endodeoxyribonuclease 1		1.06115	0.391459	0.739534		1.03873	0.660265	0.948091		0.976712	0.332052	0.442903		1.00392	0.949241	0.996816		1.16843	0.0526877	0.558429		1.08517	0.0512332	0.235705
ENSG00000182742	HOXB4	homeobox B4		0.941102	0.655718	0.874135		0.727571	0.148053	0.925743		1.06717	0.286938	0.424556		1.17677	0.192622	0.91315		0.736949	0.0528854	0.558429		0.955504	0.329376	0.448064
ENSG00000120289	MAGEB4	MAGE family member B4		1.3117	0.420816	0.761535		0.634168	0.396263	0.925743		0.678689	0.115803	0.380299		1.73046	0.153605	0.91315		3.14808	0.0531199	0.558429		2.68654	0.00577383	0.115309
ENSG00000186666	BCDIN3D	BCDIN3 domain containing RNA methyltransferase		1.08548	0.143164	0.548586		1.10725	0.0951703	0.925743		0.945058	0.111578	0.380299		0.979611	0.705119	0.962902		1.12397	0.0534822	0.558429		1.05526	0.0994751	0.305575
ENSG00000176244	ACBD7	acyl-CoA binding domain containing 7		1.1094	0.71262	0.902418		1.25409	0.616628	0.939777		0.677803	0.118769	0.380299		1.7269	0.0602412	0.91315		3.74714	0.0539697	0.558429		2.85785	0.00767309	0.122176
ENSG00000053918	KCNQ1	potassium voltage-gated channel subfamily Q member 1		1.08414	0.557722	0.829405		0.958309	0.786251	0.958769		1.1231	0.136509	0.380299		0.809098	0.0819737	0.91315		0.780938	0.0541593	0.558429		0.77622	0.00260076	0.103643
ENSG00000243069	.	.		1.11544	0.62818	0.861964		1.09982	0.67309	0.948091		0.966365	0.414434	0.472487		0.872883	0.486783	0.949684		1.58994	0.0545434	0.558429		1.20566	0.115092	0.319181
ENSG00000253250	C8orf88	chromosome 8 open reading frame 88		0.937727	0.542645	0.827245		1.22228	0.170449	0.925743		0.97252	0.379563	0.460131		0.993743	0.945412	0.996816		0.783192	0.0546862	0.558429		0.924505	0.160003	0.350152
ENSG00000176834	VSIG10	V-set and immunoglobulin domain containing 10		0.889992	0.169051	0.561395		0.939968	0.570779	0.937778		1.0708	0.149254	0.383539		1.01527	0.841081	0.991407		0.843426	0.0548459	0.558429		0.925525	0.0973873	0.303505
ENSG00000151650	VENTX	VENT homeobox		1.01687	0.920467	0.980691		0.741183	0.318489	0.925743		1.14896	0.170732	0.38828		0.719765	0.0247074	0.91315		0.674659	0.0552736	0.558429		0.660286	0.000403742	0.0630174
ENSG00000130300	PLVAP	plasmalemma vesicle associated protein		0.555263	0.0198889	0.474819		0.801797	0.483378	0.925743		0.85618	0.208141	0.401432		0.869925	0.458065	0.949684		0.644706	0.0556177	0.558429		0.74907	0.0255418	0.185425
ENSG00000259207	ITGB3	integrin subunit beta 3		0.892745	0.494612	0.795883		0.850513	0.423288	0.925743		1.02133	0.434537	0.481305		1.12648	0.419315	0.945262		0.735355	0.0556648	0.558429		0.930568	0.263664	0.411429
ENSG00000180346	TIGD2	tigger transposable element derived 2		1.30801	0.022434	0.474819		0.993084	0.962087	0.99531		1.03948	0.344004	0.448417		1.06014	0.615333	0.955421		1.33682	0.0558242	0.558429		1.21122	0.0221694	0.1743
ENSG00000156687	UNC5D	unc-5 netrin receptor D		3.09154	0.00578984	0.328617		1.52331	0.304411	0.925743		0.920885	0.407396	0.471303		2.51513	0.121693	0.91315		3.60211	0.055945	0.558429		3.31842	0.00420236	0.109814
ENSG00000250986	.	.		0.672896	0.0572012	0.482603		0.663475	0.146343	0.925743		0.847462	0.160887	0.38828		0.977264	0.891347	0.99204		0.68679	0.0560633	0.558429		0.827986	0.075431	0.279214
ENSG00000076356	PLXNA2	plexin A2		0.708422	0.05575	0.481278		0.713491	0.145684	0.925743		0.934497	0.308809	0.43407		0.98679	0.92876	0.996816		0.725012	0.0564214	0.558429		0.851213	0.0807657	0.287593
ENSG00000224982	TMEM233	transmembrane protein 233		0.696251	0.176214	0.573997		0.744489	0.325765	0.925743		0.851098	0.214725	0.401432		1.38293	0.167449	0.91315		0.667453	0.0566236	0.558429		1.01676	0.461569	0.485685
ENSG00000123219	CENPK	centromere protein K		1.11364	0.638824	0.867023		0.685037	0.335773	0.925743		0.767596	0.125127	0.380299		1.16635	0.488469	0.949684		2.23525	0.056694	0.558429		1.58044	0.0175246	0.164919
ENSG00000156103	MMP16	matrix metallopeptidase 16		1.1861	0.36285	0.710898		1.32686	0.165792	0.925743		0.774137	0.0530717	0.380299		1.44296	0.0594846	0.91315		1.57114	0.0569649	0.558429		1.56693	0.00170529	0.08307
ENSG00000049540	ELN	elastin		0.723396	0.146122	0.548586		0.905844	0.719508	0.958491		0.858515	0.189392	0.390709		0.879793	0.466944	0.949684		0.670592	0.057545	0.558429		0.763079	0.0257277	0.185592
ENSG00000077935	SMC1B	structural maintenance of chromosomes 1B		1.29225	0.334735	0.694252		0.839773	0.657878	0.948091		0.820163	0.212581	0.401432		1.0386	0.88688	0.99204		2.25811	0.0576002	0.558429		1.52781	0.038096	0.215553
ENSG00000153071	DAB2	DAB2%2C clathrin adaptor protein		0.875936	0.329986	0.692717		0.914144	0.570645	0.937778		0.950616	0.320375	0.436392		1.14216	0.270553	0.91315		0.785195	0.0578271	0.558429		0.960752	0.336341	0.453214
ENSG00000141446	ESCO1	establishment of sister chromatid cohesion N-acetyltransferase 1		1.04975	0.293607	0.66097		1.16162	0.0476164	0.750316		0.993873	0.445294	0.485151		1.03633	0.412072	0.940086		0.879373	0.0579838	0.558429		0.98594	0.361807	0.459964
ENSG00000260314	MRC1	mannose receptor C-type 1		0.603729	0.0509061	0.481278		1.25796	0.298544	0.925743		0.755195	0.0661085	0.380299		0.912426	0.644355	0.955421		0.687996	0.0582609	0.558429		0.78423	0.0543837	0.241949
ENSG00000157456	CCNB2	cyclin B2		1.2748	0.375048	0.726437		0.619576	0.333755	0.925743		0.709001	0.112835	0.380299		1.38745	0.251103	0.91315		2.69583	0.0588581	0.558429		1.99597	0.00759264	0.122176
ENSG00000147206	NXF3	nuclear RNA export factor 3		0.974655	0.927362	0.981327		0.908212	0.827021	0.961714		1.13661	0.28499	0.424556		0.827602	0.44128	0.949684		0.546937	0.0590598	0.558429		0.671502	0.0259575	0.185592
ENSG00000187699	C2orf88	chromosome 2 open reading frame 88		0.94518	0.772707	0.917518		1.16996	0.411225	0.925743		0.825632	0.0876847	0.380299		1.20989	0.282343	0.91315		1.47651	0.0590957	0.558429		1.37328	0.00950872	0.130955
ENSG00000143882	ATP6V1C2	ATPase H+ transporting V1 subunit C2		0.926698	0.614184	0.856081		0.829942	0.571482	0.937778		0.712208	0.0450507	0.380299		1.02353	0.865052	0.99204		2.0117	0.0593005	0.558429		1.38617	0.0310265	0.201867
ENSG00000248494	.	.		1.19823	0.535145	0.823916		2.57179	0.0268096	0.557937		0.843278	0.318014	0.436392		0.890781	0.658373	0.961836		0.46685	0.0594193	0.558429		0.683527	0.0797143	0.286166
ENSG00000165953	SERPINA12	serpin family A member 12		0.63216	0.401768	0.746538		0.555545	0.460415	0.925743		0.435042	0.0701139	0.380299		1.52339	0.375086	0.92154		14.8449	0.0595007	0.558429		3.88094	0.0117624	0.143994
ENSG00000185480	PARPBP	PARP1 binding protein		1.09053	0.476477	0.78839		0.821452	0.286706	0.925743		0.873955	0.113035	0.380299		1.00591	0.95815	0.996816		1.39122	0.0596294	0.558429		1.19862	0.0373753	0.215146
ENSG00000227906	.	.		0.360319	0.161724	0.561395		1.5996	0.255852	0.925743		0.319363	0.0121592	0.380299		2.22091	0.17807	0.91315		3.78326	0.0599626	0.558534		3.30559	0.00520977	0.115309
ENSG00000134057	CCNB1	cyclin B1		1.26078	0.0865143	0.492353		0.915927	0.686811	0.949872		0.85198	0.116057	0.380299		1.11195	0.433562	0.949538		1.4849	0.060237	0.558534		1.32949	0.0114689	0.141324
ENSG00000103978	TMEM87A	transmembrane protein 87A		1.18117	0.174907	0.572091		1.22	0.109991	0.925743		0.994688	0.477284	0.49579		1.05857	0.628237	0.955421		1.28977	0.0607429	0.56045		1.19615	0.0267999	0.185912
ENSG00000205784	ARRDC5	arrestin domain containing 5		0.992672	0.972225	0.992291		1.07989	0.76697	0.958769		0.991148	0.479431	0.49579		0.832754	0.329892	0.91315		1.70037	0.0616562	0.560786		0.942574	0.350371	0.456332
ENSG00000203727	SAMD5	sterile alpha motif domain containing 5		1.5128	0.0252534	0.474819		1.04428	0.858698	0.969937		0.876064	0.210308	0.401432		1.49911	0.0506995	0.91315		1.61133	0.0617553	0.560786		1.64677	0.00148423	0.0790604
ENSG00000166926	MS4A6E	membrane spanning 4-domains A6E		0.0917571	0.201106	0.598001		0.400957	0.606213	0.939154		0.154555	0.105981	0.380299		0.469363	0.296173	0.91315		0.242595	0.0622092	0.560786		0.356206	0.0461299	0.229791
ENSG00000111252	SH2B3	SH2B adaptor protein 3		0.844877	0.187883	0.590435		0.948238	0.672583	0.948091		0.97708	0.402625	0.471003		1.12402	0.298121	0.91315		0.822172	0.0622349	0.560786		0.970656	0.361393	0.459964
ENSG00000107815	TWNK	twinkle mtDNA helicase		1.16846	0.163745	0.561395		1.1112	0.461595	0.925743		0.97948	0.410511	0.471728		1.08105	0.464418	0.949684		1.30456	0.0632526	0.560786		1.20708	0.0171412	0.164919
ENSG00000133740	E2F5	E2F transcription factor 5		1.32192	0.0729984	0.492353		1.21732	0.252873	0.925743		0.973086	0.412327	0.471771		1.02151	0.889235	0.99204		1.40291	0.0634118	0.560786		1.2174	0.0475044	0.231637
ENSG00000110906	KCTD10	potassium channel tetramerization domain containing 10		0.809694	0.0400737	0.481278		0.830985	0.160409	0.925743		0.911287	0.124149	0.380299		1.08142	0.377685	0.921697		0.823885	0.0634582	0.560786		0.956664	0.261184	0.409513
ENSG00000127329	PTPRB	protein tyrosine phosphatase%2C receptor type B		0.687751	0.072171	0.492353		0.734468	0.254608	0.925743		0.915121	0.291185	0.426935		1.13663	0.46315	0.949684		0.695362	0.0636586	0.560786		0.914072	0.256053	0.405057
ENSG00000141384	TAF4B	TATA-box binding protein associated factor 4b		1.06564	0.588948	0.843349		1.08781	0.619268	0.939777		0.91956	0.209883	0.401432		1.12213	0.293439	0.91315		1.37148	0.0638328	0.560786		1.27157	0.00839414	0.123414
ENSG00000131931	THAP1	THAP domain containing 1		0.903342	0.127458	0.53367		1.25989	0.0482092	0.752466		0.862444	0.0193016	0.380299		1.00574	0.926585	0.996816		0.820232	0.0638949	0.560786		0.944834	0.175617	0.358818
ENSG00000237685	.	.		1.57242	0.046269	0.481278		4.06925	0.0087716	0.328876		0.927483	0.438171	0.483127		0.936724	0.775737	0.973413		0.360887	0.0641046	0.560786		0.586819	0.0694459	0.270984
ENSG00000154655	L3MBTL4	L3MBTL4%2C histone methyl-lysine binding protein		1.28337	0.00325574	0.328617		1.13556	0.208811	0.925743		1.06488	0.171696	0.38828		1.15315	0.0850391	0.91315		1.20886	0.0643721	0.560786		1.20319	0.00231301	0.0950075
ENSG00000166928	MS4A14	membrane spanning 4-domains A14		1.10876	0.621993	0.860167		0.675751	0.339888	0.925743		1.21982	0.14235	0.383078		1.03539	0.863325	0.99204		0.61512	0.0651693	0.565103		0.820625	0.116221	0.319181
ENSG00000111452	ADGRD1	adhesion G protein-coupled receptor D1		0.737254	0.108938	0.522008		1.11906	0.60086	0.937778		0.922298	0.294685	0.428197		1.05432	0.73863	0.969003		0.717195	0.0660186	0.565589		0.879684	0.153106	0.345709
ENSG00000184517	ZFP1	ZFP1 zinc finger protein		0.999645	0.99427	0.99655		1.04732	0.563371	0.937778		0.959112	0.181067	0.38828		1.06871	0.152687	0.91315		0.880923	0.0662119	0.565589		1.00445	0.457416	0.484932
ENSG00000173269	MMRN2	multimerin 2		0.677516	0.0448692	0.481278		0.859453	0.545018	0.932865		0.93736	0.332877	0.442903		0.951751	0.751397	0.9712		0.70059	0.0662486	0.565589		0.819889	0.0551044	0.243997
ENSG00000155511	GRIA1	glutamate ionotropic receptor AMPA type subunit 1		0.656165	0.268525	0.634465		0.933912	0.841083	0.965408		0.691883	0.104535	0.380299		1.0186	0.95206	0.996816		0.622809	0.0664333	0.565589		0.81662	0.181236	0.360739
ENSG00000152932	RAB3C	RAB3C%2C member RAS oncogene family		0.674126	0.125434	0.53367		0.86129	0.568812	0.937778		0.732667	0.0666001	0.380299		1.31302	0.225161	0.91315		0.692337	0.0675725	0.57211		1.0003	0.499282	0.499815
ENSG00000141198	TOM1L1	target of myb1 like 1 membrane trafficking protein		1.21768	0.110164	0.522374		1.14009	0.318621	0.925743		1.05484	0.279118	0.424556		0.964679	0.754974	0.9712		1.27338	0.0679758	0.57211		1.12563	0.0938073	0.297295
ENSG00000003137	CYP26B1	cytochrome P450 family 26 subfamily B member 1		0.500866	0.0144187	0.471869		0.612167	0.177015	0.925743		0.850417	0.217145	0.401548		0.976784	0.910316	0.996816		0.644473	0.0684031	0.57211		0.803417	0.0914258	0.297052
ENSG00000276141	.	.		0.886908	0.297318	0.664222		0.912545	0.59275	0.937778		1.06199	0.265964	0.418191		1.01274	0.903331	0.996816		0.783333	0.0684211	0.57211		0.893473	0.0925812	0.297295
ENSG00000103356	EARS2	glutamyl-tRNA synthetase 2%2C mitochondrial		1.06074	0.338584	0.69568		1.01092	0.885476	0.981359		0.956633	0.186003	0.390225		1.03616	0.535672	0.951129		1.13398	0.0692757	0.576549		1.10019	0.0202366	0.16921
ENSG00000129195	PIMREG	PICALM interacting mitotic regulator		1.54421	0.126336	0.53367		0.674159	0.407259	0.925743		0.734026	0.139026	0.380633		1.49125	0.210524	0.91315		2.49074	0.0695676	0.576549		2.01342	0.00751694	0.122176
ENSG00000163735	CXCL5	C-X-C motif chemokine ligand 5		1.36352	0.223109	0.609264		1.3281	0.512501	0.925743		0.661078	0.0982264	0.380299		1.465	0.163687	0.91315		3.15893	0.0707876	0.576672		2.20288	0.00793678	0.122176
ENSG00000152455	SUV39H2	suppressor of variegation 3-9 homolog 2		0.996859	0.971431	0.992088		1.01049	0.952815	0.993435		0.891639	0.116593	0.380299		1.09352	0.273922	0.91315		1.36564	0.0712397	0.576672		1.23991	0.00988939	0.132306
ENSG00000109625	CPZ	carboxypeptidase Z		0.824441	0.489115	0.793751		0.893069	0.773366	0.958769		0.94768	0.406496	0.471303		1.62568	0.0838632	0.91315		2.18833	0.071368	0.576672		1.61468	0.0215498	0.1743
ENSG00000253771	.	.		1.05946	0.683955	0.890255		0.746375	0.203955	0.925743		0.93266	0.300416	0.430072		1.21492	0.199432	0.91315		1.48916	0.0714263	0.576672		1.37137	0.00742396	0.122176
ENSG00000258245	.	.		1.07519	0.821067	0.941738		1.62058	0.122685	0.925743		0.57498	0.0291712	0.380299		0.996809	0.991189	0.998447		2.16534	0.0714875	0.576672		1.49137	0.0513442	0.235705
ENSG00000151748	SAV1	salvador family WW domain containing protein 1		1.0463	0.477327	0.78839		1.1063	0.306597	0.925743		0.964708	0.268321	0.419543		1.02629	0.669686	0.961836		0.856446	0.071676	0.576672		0.976586	0.330676	0.448808
ENSG00000108175	ZMIZ1	zinc finger MIZ-type containing 1		0.937653	0.222099	0.609264		0.976894	0.7206	0.958529		1.00614	0.442852	0.485003		1.034	0.475386	0.949684		0.902672	0.0718808	0.576672		0.971461	0.220568	0.388391
ENSG00000095002	MSH2	mutS homolog 2		1.05865	0.448496	0.774225		0.994293	0.956437	0.993435		0.962211	0.270366	0.420855		1.0939	0.197928	0.91315		1.19867	0.0721362	0.576672		1.15907	0.00657669	0.116209
ENSG00000164694	FNDC1	fibronectin type III domain containing 1		0.567846	0.156438	0.560245		1.37275	0.370052	0.925743		0.764905	0.182216	0.38828		1.27641	0.447547	0.949684		0.584715	0.0724919	0.576672		0.923948	0.36793	0.459964
ENSG00000273611	ZNHIT3	zinc finger HIT-type containing 3		0.969264	0.708299	0.89942		1.03064	0.820079	0.961714		0.890467	0.0662777	0.380299		0.970286	0.678044	0.961836		0.822532	0.0726613	0.576672		0.928613	0.126607	0.32889
ENSG00000163249	CCNYL1	cyclin Y like 1		0.794774	0.057083	0.482603		0.981732	0.900524	0.986364		0.953802	0.30207	0.430576		0.96391	0.722267	0.962902		0.802619	0.073174	0.577263		0.881164	0.0567664	0.245934
ENSG00000204856	FAM216A	family with sequence similarity 216 member A		1.12198	0.322237	0.684298		1.08188	0.620106	0.939777		0.883763	0.117356	0.380299		1.17103	0.160996	0.91315		1.34562	0.073849	0.577263		1.27468	0.00615818	0.115309
ENSG00000128487	SPECC1	sperm antigen with calponin homology and coiled-coil domains 1		0.88857	0.344239	0.702352		0.873738	0.412931	0.925743		1.0322	0.374086	0.457195		1.12007	0.312313	0.91315		0.789185	0.074037	0.577263		0.955186	0.304471	0.43336
ENSG00000261335	.	.		1.39139	0.0294086	0.47616		1.25836	0.3369	0.925743		0.883191	0.215225	0.401432		1.02379	0.879415	0.99204		0.700188	0.0743725	0.577263		0.898993	0.206651	0.382262
ENSG00000112742	TTK	TTK protein kinase		1.25604	0.292222	0.660338		0.808619	0.582727	0.937778		0.829077	0.195708	0.393691		1.30441	0.230919	0.91315		2.03492	0.0752129	0.577263		1.68422	0.00892857	0.127658
ENSG00000087074	PPP1R15A	protein phosphatase 1 regulatory subunit 15A		0.896784	0.222387	0.609264		1.02293	0.828697	0.961714		0.991713	0.452679	0.48688		0.951582	0.518587	0.951129		0.848104	0.0757519	0.577263		0.889086	0.0276727	0.189164
ENSG00000166147	FBN1	fibrillin 1		0.726815	0.13978	0.547538		0.868382	0.60509	0.938967		0.839792	0.155693	0.385535		1.35689	0.108231	0.91315		0.691004	0.0764524	0.577263		1.02033	0.445409	0.483994
ENSG00000164045	CDC25A	cell division cycle 25A		1.10441	0.583389	0.839915		0.774042	0.495282	0.925743		0.890826	0.277183	0.423862		1.06856	0.699483	0.961836		1.99064	0.0765324	0.577263		1.43337	0.029413	0.197457
ENSG00000273038	.	.		0.637489	0.0168216	0.474819		0.885964	0.568892	0.937778		0.815053	0.060337	0.380299		0.797494	0.12044	0.91315		0.745229	0.0765834	0.577263		0.748021	0.004664	0.113179
ENSG00000114019	AMOTL2	angiomotin like 2		0.733747	0.0464097	0.481278		0.83213	0.38299	0.925743		0.946029	0.327584	0.441096		0.915728	0.500309	0.949684		0.751513	0.0772279	0.577263		0.824673	0.0311084	0.201867
ENSG00000179776	CDH5	cadherin 5		0.682703	0.0549818	0.481278		0.778318	0.36559	0.925743		1.00032	0.49919	0.499552		0.995148	0.976536	0.996816		0.696702	0.0773518	0.577263		0.839901	0.0937141	0.297295
ENSG00000107731	UNC5B	unc-5 netrin receptor B		1.18522	0.067176	0.492353		1.15277	0.184599	0.925743		1.13032	0.0516075	0.380299		1.22297	0.0282723	0.91315		0.842855	0.077925	0.577263		1.03951	0.290176	0.424941
ENSG00000154839	SKA1	spindle and kinetochore associated complex subunit 1		1.51155	0.0220779	0.474819		0.724992	0.42623	0.925743		0.836046	0.212976	0.401432		1.39271	0.134156	0.91315		2.06061	0.0782371	0.577263		1.78958	0.00589801	0.115309
ENSG00000171992	SYNPO	synaptopodin		0.506289	0.0153411	0.474819		0.648184	0.331778	0.925743		0.683998	0.0542552	0.380299		1.01286	0.952008	0.996816		0.597251	0.0783531	0.577263		0.803133	0.105649	0.310074
ENSG00000171848	RRM2	ribonucleotide reductase regulatory subunit M2		1.2918	0.363943	0.71155		0.704289	0.518425	0.925743		0.658069	0.100576	0.380299		1.30104	0.37709	0.921697		2.9342	0.0791677	0.577263		2.03556	0.0145974	0.159058
ENSG00000157103	SLC6A1	solute carrier family 6 member 1		0.655168	0.131421	0.538623		0.719583	0.299282	0.925743		0.855977	0.233418	0.4087		1.03956	0.863077	0.99204		0.679695	0.0792607	0.577263		0.852647	0.175458	0.358818
ENSG00000164109	MAD2L1	mitotic arrest deficient 2 like 1		1.101	0.581413	0.839442		0.913857	0.749316	0.958769		0.746805	0.0538114	0.380299		0.974852	0.879443	0.99204		1.64641	0.079283	0.577263		1.31463	0.0478777	0.231637
ENSG00000253768	.	.		1.0181	0.957137	0.986994		0.753557	0.749457	0.958769		0.700946	0.254174	0.412809		0.509901	0.00839721	0.91315		0.403353	0.0799638	0.577263		0.497797	0.0206611	0.169734
ENSG00000115705	TPO	thyroid peroxidase		1.04806	0.829443	0.94473		0.915875	0.779791	0.958769		1.2531	0.0981281	0.380299		1.03841	0.849303	0.99204		0.658475	0.0803567	0.577263		0.845116	0.143004	0.339245
ENSG00000211679	IGLC3	immunoglobulin lambda constant 3 (Kern-Oz+ marker)		1.15562	0.889298	0.970375		2.70957	0.0179351	0.463553		0.773782	0.350745	0.449782		0.307415	0.132704	0.91315		0.47184	0.0803599	0.577263		0.390887	0.0170233	0.164919
ENSG00000134061	CD180	CD180 molecule		0.846615	0.510095	0.807591		1.66717	0.0918852	0.925743		0.653753	0.0433135	0.380299		1.16328	0.503975	0.949684		2.07806	0.0805689	0.577263		1.66869	0.0273539	0.187965
ENSG00000169684	CHRNA5	cholinergic receptor nicotinic alpha 5 subunit		1.15243	0.396363	0.742388		0.614543	0.204612	0.925743		0.819591	0.145012	0.383539		1.19369	0.291906	0.91315		1.83517	0.0820319	0.577263		1.49722	0.0127073	0.146919
ENSG00000234810	.	.		1.33028	0.137955	0.545662		1.10996	0.681176	0.949872		0.776122	0.0860591	0.380299		1.30328	0.196065	0.91315		1.65315	0.0820497	0.577263		1.55128	0.00716594	0.122176
ENSG00000124491	F13A1	coagulation factor XIII A chain		0.542529	0.0545653	0.481278		0.771909	0.428963	0.925743		0.631683	0.0403703	0.380299		1.22574	0.432907	0.949538		0.658004	0.0824157	0.577263		0.938883	0.374475	0.459964
ENSG00000166949	SMAD3	SMAD family member 3		1.00198	0.97851	0.992368		1.00134	0.987149	0.99746		1.03429	0.271601	0.421117		1.06461	0.333214	0.91315		0.885321	0.0824267	0.577263		0.971617	0.284678	0.424768
ENSG00000106852	LHX6	LIM homeobox 6		0.850954	0.439624	0.772882		1.0549	0.707541	0.955733		0.899254	0.241385	0.408925		1.22615	0.279502	0.91315		0.80752	0.082726	0.577263		1.01505	0.455479	0.484803
ENSG00000120093	HOXB3	homeobox B3		1.05919	0.689206	0.891767		0.648784	0.0763882	0.925743		1.17725	0.0892307	0.380299		1.14006	0.354139	0.91315		0.7483	0.0828309	0.577263		0.938443	0.289696	0.424941
ENSG00000055044	NOP58	NOP58 ribonucleoprotein		1.16588	0.0925867	0.502334		1.03664	0.767461	0.958769		1.00925	0.451409	0.486753		1.00298	0.972468	0.996816		1.22995	0.0831455	0.577263		1.11295	0.0665055	0.268459
ENSG00000187492	CDHR4	cadherin related family member 4		0.823487	0.456156	0.779251		0.672835	0.365272	0.925743		0.838399	0.225326	0.405815		1.15357	0.538387	0.951129		0.608801	0.0831813	0.577263		0.876969	0.240759	0.397363
ENSG00000175471	MCTP1	multiple C2 and transmembrane domain containing 1		0.721913	0.0599688	0.485185		0.859681	0.463611	0.925743		0.918206	0.255501	0.412809		1.09126	0.558308	0.953219		0.757443	0.0831838	0.577263		0.922824	0.240701	0.397363
ENSG00000135333	EPHA7	EPH receptor A7		1.46093	0.231294	0.610831		1.4595	0.223216	0.925743		0.782847	0.189764	0.390709		1.43819	0.292586	0.91315		2.25279	0.083474	0.577263		1.98927	0.0177551	0.164919
ENSG00000186818	LILRB4	leukocyte immunoglobulin like receptor B4		1.01237	0.939283	0.983059		0.984435	0.936514	0.993435		0.993151	0.479487	0.49579		1.01014	0.947188	0.996816		0.755873	0.0838714	0.577263		0.874897	0.12597	0.328152
ENSG00000224609	.	.		0.654734	0.230506	0.610831		1.07629	0.84909	0.968864		1.01592	0.476281	0.49579		1.17323	0.58179	0.955421		0.594338	0.084325	0.577263		0.882388	0.29362	0.42709
ENSG00000147536	GINS4	GINS complex subunit 4		1.20896	0.147439	0.548586		0.803911	0.406021	0.925743		0.851488	0.132361	0.380299		1.2309	0.112259	0.91315		1.54446	0.0844171	0.577263		1.41444	0.0053508	0.115309
ENSG00000080608	PUM3	pumilio RNA binding family member 3		1.08218	0.275789	0.641926		0.98315	0.880419	0.978855		0.938556	0.168385	0.38828		1.04159	0.547396	0.953219		1.19748	0.0844961	0.577263		1.13227	0.0218479	0.1743
ENSG00000101003	GINS1	GINS complex subunit 1		1.15234	0.436997	0.772165		0.774056	0.411605	0.925743		0.772313	0.0797533	0.380299		1.13606	0.469264	0.949684		1.67894	0.0847337	0.577263		1.41956	0.018764	0.164919
ENSG00000232176	.	.		0.868724	0.429274	0.76789		1.03685	0.910732	0.990657		0.651468	0.0186547	0.380299		1.12471	0.449867	0.949684		1.82039	0.0850356	0.577263		1.43357	0.0206617	0.169734
ENSG00000211951	IGHV2-26	immunoglobulin heavy variable 2-26		1.20492	0.610396	0.853825		1.88194	0.252027	0.925743		0.653114	0.194232	0.392445		0.991625	0.98108	0.996816		0.441878	0.0853673	0.577263		0.672035	0.125068	0.326901
ENSG00000019186	CYP24A1	cytochrome P450 family 24 subfamily A member 1		1.76022	0.212064	0.601813		0.909246	0.895149	0.9847		0.563868	0.147408	0.383539		7.23296	0.0136012	0.91315		12.7666	0.0854059	0.577263		10.7173	0.00383905	0.109814
ENSG00000253649	PRSS51	serine protease 51		1.13839	0.760814	0.915225		1.77556	0.159888	0.925743		0.543103	0.0851608	0.380299		2.64028	0.070552	0.91315		4.25625	0.0854342	0.577263		3.71067	0.00529034	0.115309
ENSG00000278931	.	.		0.879693	0.492326	0.795883		0.844571	0.547914	0.933575		1.17911	0.138384	0.380299		1.28071	0.174288	0.91315		0.700513	0.0858494	0.577263		0.987257	0.464354	0.487423
ENSG00000163743	RCHY1	ring finger and CHY zinc finger domain containing 1		1.06795	0.183328	0.582978		1.03864	0.573723	0.937778		0.98198	0.334573	0.444121		1.08057	0.105573	0.91315		1.1175	0.0859124	0.577263		1.11557	0.00427999	0.109814
ENSG00000233038	.	.		1.1453	0.450897	0.776937		0.918123	0.674392	0.948091		1.07394	0.309851	0.43407		1.08246	0.643205	0.955421		1.40034	0.0867572	0.577263		1.10184	0.233483	0.393267
ENSG00000132763	MMACHC	methylmalonic aciduria (cobalamin deficiency) cblC type%2C with homocystinuria		0.957393	0.493888	0.795883		0.994814	0.954011	0.993435		0.876715	0.0086405	0.380299		1.07678	0.194437	0.91315		1.15378	0.0868549	0.577263		1.13749	0.0063076	0.115309
ENSG00000151062	CACNA2D4	calcium voltage-gated channel auxiliary subunit alpha2delta 4		0.82201	0.138091	0.545662		0.893765	0.502853	0.925743		0.960739	0.349284	0.449629		1.04504	0.700411	0.961836		0.79606	0.087233	0.577263		0.915623	0.163943	0.352718
ENSG00000156234	CXCL13	C-X-C motif chemokine ligand 13		1.00669	0.991311	0.99655		0.805507	0.78831	0.958769		0.225691	0.048494	0.380299		2.70139	0.158059	0.91315		39.1136	0.0878412	0.577263		9.2038	0.0148612	0.159058
ENSG00000151320	AKAP6	A-kinase anchoring protein 6		1.16787	0.443275	0.772882		1.32315	0.283936	0.925743		0.921776	0.324148	0.438563		1.09048	0.656742	0.960998		1.69932	0.0879446	0.577263		1.47749	0.0502253	0.233296
ENSG00000162552	WNT4	Wnt family member 4		1.43395	0.300827	0.664222		0.69124	0.484807	0.925743		0.752901	0.190035	0.390709		1.57844	0.229724	0.91315		2.67166	0.0881945	0.577263		2.18187	0.0104426	0.135089
ENSG00000171241	SHCBP1	SHC binding and spindle associated 1		1.05143	0.769566	0.917154		0.897904	0.810147	0.960531		0.791751	0.177094	0.38828		0.968308	0.86456	0.99204		2.36393	0.0882816	0.577263		1.44375	0.0576352	0.245934
ENSG00000083828	ZNF586	zinc finger protein 586		1.1103	0.236907	0.613522		1.07933	0.438388	0.925743		0.936657	0.17298	0.38828		1.10862	0.216516	0.91315		1.18492	0.0888754	0.577263		1.1699	0.00808853	0.122176
ENSG00000122642	FKBP9	FK506 binding protein 9		0.791222	0.0470638	0.481278		0.847658	0.255921	0.925743		0.908631	0.143291	0.383539		1.09285	0.382709	0.922541		0.819616	0.0895286	0.577263		0.960891	0.305431	0.434233
ENSG00000197584	KCNMB2	potassium calcium-activated channel subfamily M regulatory beta subunit 2		1.61997	0.149596	0.54911		3.68781	0.00913058	0.328876		0.727073	0.262547	0.416555		1.03089	0.927283	0.996816		0.415506	0.0897692	0.577263		0.66215	0.128199	0.329344
ENSG00000104549	SQLE	squalene epoxidase		1.03445	0.913296	0.979141		1.39166	0.165395	0.925743		1.12477	0.267475	0.419231		0.718683	0.188351	0.91315		1.6141	0.0899478	0.577263		1.03369	0.426737	0.478546
ENSG00000173473	SMARCC1	SWI/SNF related%2C matrix associated%2C actin dependent regulator of chromatin subfamily c member 1		1.11481	0.173611	0.570599		1.02361	0.835309	0.963383		0.981938	0.391543	0.466229		1.10936	0.163793	0.91315		1.19589	0.0908071	0.577263		1.17477	0.00638771	0.115309
ENSG00000101057	MYBL2	MYB proto-oncogene like 2		1.25248	0.288065	0.657181		0.873146	0.758242	0.958769		0.775226	0.159668	0.38828		1.26992	0.255453	0.91315		2.30167	0.0918607	0.577263		1.77226	0.0131793	0.150096
ENSG00000129810	SGO1	shugoshin 1		1.57175	0.0835365	0.492353		0.724873	0.493558	0.925743		0.806696	0.214011	0.401432		1.75849	0.0733015	0.91315		2.28901	0.0926697	0.577263		2.14681	0.00424066	0.109814
ENSG00000108691	CCL2	C-C motif chemokine ligand 2		1.53759	0.130805	0.538623		1.04881	0.8283	0.961714		1.40886	0.0520773	0.380299		0.934724	0.812837	0.983795		0.734903	0.0928167	0.577263		0.818329	0.154869	0.346512
ENSG00000109667	SLC2A9	solute carrier family 2 member 9		1.41886	0.022382	0.474819		1.42149	0.0972001	0.925743		0.948199	0.362548	0.454824		1.10934	0.512211	0.950967		1.52467	0.0931167	0.577263		1.3824	0.0240571	0.18096
ENSG00000139117	CPNE8	copine 8		0.879079	0.294487	0.661161		0.918485	0.588663	0.937778		0.990906	0.462418	0.490771		1.0683	0.539006	0.951129		0.806908	0.0931922	0.577263		0.934159	0.212586	0.385339
ENSG00000104237	RP1	RP1%2C axonemal microtubule associated		0.950415	0.876238	0.964671		0.472734	0.229193	0.925743		0.542759	0.0443162	0.380299		2.05119	0.0494478	0.91315		2.71058	0.0937927	0.577263		2.54607	0.00452839	0.113089
ENSG00000157240	FZD1	frizzled class receptor 1		1.21124	0.304504	0.66706		1.16244	0.494974	0.925743		0.89086	0.223693	0.405815		1.16131	0.409958	0.940086		1.4851	0.0940531	0.577263		1.36827	0.0175092	0.164919
ENSG00000197629	MPEG1	macrophage expressed 1		0.780681	0.208757	0.598861		0.976622	0.906803	0.989192		0.860899	0.157152	0.385535		1.00709	0.966611	0.996816		0.755606	0.0942686	0.577263		0.870731	0.138684	0.336036
ENSG00000074803	SLC12A1	solute carrier family 12 member 1		1.39643	0.393305	0.739938		0.492907	0.414031	0.925743		0.623953	0.16679	0.38828		2.2995	0.0673019	0.91315		6.87511	0.0946125	0.577263		4.30146	0.00786958	0.122176
ENSG00000111206	FOXM1	forkhead box M1		1.31037	0.321023	0.684046		0.661402	0.399312	0.925743		0.708207	0.109907	0.380299		1.55281	0.141813	0.91315		2.28338	0.0946557	0.577263		1.99567	0.00745115	0.122176
ENSG00000090659	CD209	CD209 molecule		0.801952	0.384393	0.734661		0.948355	0.84455	0.966896		0.918028	0.345162	0.448417		1.21755	0.38891	0.926264		0.695806	0.0953952	0.577263		0.951244	0.391334	0.465646
ENSG00000076067	RBMS2	RNA binding motif single stranded interacting protein 2		0.883632	0.188216	0.590435		0.809177	0.135528	0.925743		1.0445	0.289136	0.425728		1.09146	0.317563	0.91315		0.833785	0.095704	0.577263		0.96617	0.311024	0.438006
ENSG00000138442	WDR12	WD repeat domain 12		1.02377	0.762043	0.915527		1.0462	0.653687	0.948091		0.956364	0.245716	0.411284		1.02606	0.712799	0.962902		1.18359	0.0960938	0.577263		1.10579	0.0442767	0.227206
ENSG00000107249	GLIS3	GLIS family zinc finger 3		1.44999	0.0249914	0.474819		0.963518	0.831062	0.961714		1.31024	0.015749	0.380299		0.992852	0.96499	0.996816		0.789109	0.0963061	0.577263		0.885026	0.146019	0.339245
ENSG00000010319	SEMA3G	semaphorin 3G		0.620245	0.0299624	0.47616		0.754737	0.33499	0.925743		0.873504	0.212943	0.401432		0.994455	0.974596	0.996816		0.703713	0.0964319	0.577263		0.840731	0.106323	0.310916
ENSG00000146670	CDCA5	cell division cycle associated 5		0.995518	0.983042	0.992368		0.754852	0.475073	0.925743		0.671364	0.0430379	0.380299		1.02645	0.893829	0.99204		1.91621	0.0966442	0.577263		1.41275	0.0447492	0.227841
ENSG00000090339	ICAM1	intercellular adhesion molecule 1		1.19026	0.20837	0.598861		0.988233	0.911341	0.99068		1.20399	0.0263989	0.380299		1.03016	0.821065	0.98707		0.855777	0.0967314	0.577263		0.930813	0.219472	0.388391
ENSG00000172995	ARPP21	cAMP regulated phosphoprotein 21		0.373954	0.194801	0.595607		1.26447	0.703787	0.954521		0.427361	0.088899	0.380299		2.6559	0.141365	0.91315		0.45491	0.0969557	0.577263		1.32931	0.268102	0.41319
ENSG00000140479	PCSK6	proprotein convertase subtilisin/kexin type 6		1.33736	0.119661	0.53367		1.26259	0.311554	0.925743		0.851933	0.167816	0.38828		1.3074	0.157673	0.91315		1.54069	0.0970188	0.577263		1.54691	0.0119325	0.144191
ENSG00000024526	DEPDC1	DEP domain containing 1		1.39797	0.220025	0.609264		0.653832	0.368207	0.925743		0.802263	0.202543	0.398466		1.21041	0.506025	0.949684		2.15913	0.0972969	0.577263		1.67169	0.0245765	0.182583
ENSG00000155849	ELMO1	engulfment and cell motility 1		0.709983	0.0116809	0.471869		0.901652	0.527493	0.926825		0.928212	0.239859	0.408925		1.056	0.643557	0.955421		0.80077	0.0975515	0.577263		0.926715	0.20153	0.381397
ENSG00000197467	COL13A1	collagen type XIII alpha 1 chain		0.916588	0.661328	0.875832		0.658657	0.140711	0.925743		0.726438	0.044107	0.380299		1.05357	0.76333	0.973332		1.63293	0.0985503	0.577263		1.34066	0.0380222	0.215553
ENSG00000171115	GIMAP8	GTPase%2C IMAP family member 8		0.709418	0.046547	0.481278		0.814063	0.324864	0.925743		0.938922	0.311	0.434379		0.988688	0.936845	0.996816		0.764431	0.0985565	0.577263		0.870269	0.104409	0.309917
ENSG00000129028	THAP10	THAP domain containing 10		0.951352	0.500889	0.801559		1.26909	0.0242043	0.551332		0.8964	0.0589921	0.380299		0.91739	0.196574	0.91315		0.849014	0.0987502	0.577263		0.909883	0.0542788	0.241949
ENSG00000270504	.	.		0.83551	0.0839291	0.492353		0.960014	0.75686	0.958769		0.994008	0.469675	0.493458		0.863687	0.0895837	0.91315		0.836707	0.098791	0.577263		0.826482	0.00304827	0.109796
ENSG00000154734	ADAMTS1	ADAM metallopeptidase with thrombospondin type 1 motif 1		0.883047	0.27549	0.641926		0.891343	0.343448	0.925743		0.964523	0.337327	0.445881		1.25709	0.0273472	0.91315		0.844894	0.0988367	0.577263		1.0556	0.244815	0.399687
ENSG00000136997	MYC	MYC proto-oncogene%2C bHLH transcription factor		1.27138	0.229044	0.610831		1.44707	0.0877505	0.925743		0.89761	0.24907	0.412809		1.31401	0.17372	0.91315		1.51226	0.099339	0.577263		1.48461	0.00805688	0.122176
ENSG00000184117	NIPSNAP1	nipsnap homolog 1		1.23074	0.103802	0.514825		1.13237	0.37727	0.925743		0.973679	0.392759	0.466903		1.01644	0.892036	0.99204		1.26065	0.0994414	0.577263		1.15998	0.0582867	0.248116
ENSG00000135472	FAIM2	Fas apoptotic inhibitory molecule 2		1.15673	0.539399	0.827245		1.11131	0.730764	0.958769		0.793506	0.137545	0.380299		1.03856	0.860236	0.99204		1.77628	0.0994744	0.577263		1.37196	0.0519921	0.237542
ENSG00000168078	PBK	PDZ binding kinase		1.52787	0.158014	0.560531		0.649502	0.424401	0.925743		0.622105	0.0846968	0.380299		1.73957	0.126975	0.91315		2.55368	0.0995844	0.577263		2.40981	0.00723566	0.122176
ENSG00000021852	C8B	complement C8 beta chain		0.818718	0.789176	0.928597		0.843095	0.833059	0.962059		0.420465	0.107876	0.380299		0.99804	0.997429	0.998878		24.2083	0.0995917	0.577263		2.92717	0.053813	0.241949
ENSG00000082397	EPB41L3	erythrocyte membrane protein band 4.1 like 3		0.87371	0.377311	0.727411		1.09608	0.668829	0.948091		0.962299	0.385448	0.462997		1.13855	0.345833	0.91315		0.739873	0.100509	0.577263		0.938275	0.288626	0.424941
ENSG00000086062	B4GALT1	beta-1%2C4-galactosyltransferase 1		0.952952	0.627277	0.861357		1.39931	0.0764898	0.925743		0.896111	0.170749	0.38828		1.03339	0.706986	0.962902		1.42731	0.10114	0.577263		1.30162	0.101634	0.308526
ENSG00000035499	DEPDC1B	DEP domain containing 1B		1.38372	0.205094	0.598861		0.730279	0.469451	0.925743		0.718288	0.102243	0.380299		1.58601	0.111661	0.91315		2.02954	0.101183	0.577263		1.93014	0.00590552	0.115309
ENSG00000134490	TMEM241	transmembrane protein 241		1.09073	0.447765	0.773675		1.05735	0.662851	0.948091		0.994419	0.473746	0.495292		0.949665	0.620953	0.955421		1.22226	0.101191	0.577263		1.08338	0.160659	0.350152
ENSG00000245685	.	.		0.668207	0.203909	0.598861		0.517969	0.103296	0.925743		0.865802	0.278954	0.424556		0.807568	0.391982	0.927201		0.67174	0.101419	0.577263		0.713038	0.0365646	0.214212
ENSG00000176890	TYMS	thymidylate synthetase		1.31912	0.222097	0.609264		0.792459	0.575533	0.937778		0.726626	0.100091	0.380299		1.32535	0.2405	0.91315		2.02665	0.101877	0.577263		1.71076	0.0122973	0.144861
ENSG00000249992	TMEM158	transmembrane protein 158 (gene/pseudogene)		1.37641	0.162585	0.561395		1.10206	0.783312	0.958769		0.804827	0.177765	0.38828		1.04882	0.83731	0.991407		1.97874	0.102208	0.577263		1.44349	0.0489028	0.232066
ENSG00000145113	MUC4	mucin 4%2C cell surface associated		1.96271	0.0287596	0.47616		2.91435	0.00720409	0.321268		0.871577	0.345179	0.448417		3.70824	0.00528654	0.91315		3.7163	0.102427	0.577263		4.10343	0.00151958	0.0790604
ENSG00000100292	HMOX1	heme oxygenase 1		0.721106	0.159494	0.561395		0.779937	0.421004	0.925743		0.897268	0.265931	0.418191		0.883184	0.510402	0.950967		0.688394	0.102657	0.577263		0.773205	0.0413846	0.221961
ENSG00000136379	ABHD17C	abhydrolase domain containing 17C		1.13905	0.493262	0.795883		1.36553	0.110409	0.925743		0.822602	0.0982352	0.380299		1.1248	0.513918	0.950967		1.42808	0.102825	0.577263		1.35089	0.0290264	0.195563
ENSG00000013364	MVP	major vault protein		0.997785	0.983132	0.992368		0.953282	0.765801	0.958769		1.10043	0.144719	0.383539		0.871543	0.135475	0.91315		0.804701	0.103444	0.577263		0.819558	0.0053789	0.115309
ENSG00000103154	NECAB2	N-terminal EF-hand calcium binding protein 2		0.613234	0.130726	0.538623		0.857888	0.590069	0.937778		0.749582	0.114442	0.380299		0.906132	0.695374	0.961836		1.59231	0.104027	0.577263		0.972292	0.442801	0.483994
ENSG00000215018	COL28A1	collagen type XXVIII alpha 1 chain		0.97915	0.941305	0.983059		0.997446	0.99353	0.998327		0.872092	0.262814	0.416555		0.873969	0.577526	0.955421		1.76758	0.104176	0.577263		1.2515	0.132974	0.332039
ENSG00000109182	CWH43	cell wall biogenesis 43 C-terminal homolog		0.941854	0.869151	0.961002		0.875421	0.820006	0.961714		0.588317	0.106612	0.380299		1.05137	0.892145	0.99204		3.56062	0.104834	0.577263		1.93858	0.0447654	0.227841
ENSG00000237505	.	.		1.12095	0.389836	0.738284		1.68435	0.060841	0.837906		0.794702	0.117599	0.380299		1.12445	0.380807	0.921697		1.79987	0.104914	0.577263		1.42705	0.0220498	0.1743
ENSG00000077274	CAPN6	calpain 6		1.12606	0.599831	0.849072		1.07078	0.809307	0.960531		0.703084	0.0368369	0.380299		2.13477	0.00210749	0.91315		1.6304	0.105556	0.577263		1.98502	0.000281992	0.0624579
ENSG00000177464	GPR4	G protein-coupled receptor 4		0.725047	0.140965	0.548586		0.934726	0.797018	0.959569		1.08741	0.307943	0.43407		0.991929	0.965166	0.996816		0.710009	0.10559	0.577263		0.839499	0.116062	0.319181
ENSG00000189057	FAM111B	family with sequence similarity 111 member B		1.26504	0.402816	0.747003		0.607161	0.418892	0.925743		0.710134	0.156695	0.385535		1.39921	0.250332	0.91315		2.92936	0.105688	0.577263		2.13578	0.0147428	0.159058
ENSG00000108511	HOXB6	homeobox B6		0.731377	0.09904	0.507607		0.762435	0.330704	0.925743		1.01924	0.450344	0.486387		0.985756	0.928695	0.996816		0.716826	0.106178	0.577263		0.841263	0.0926145	0.297295
ENSG00000161791	FMNL3	formin like 3		1.01092	0.922213	0.981313		0.841833	0.182089	0.925743		1.09586	0.14476	0.383539		1.16026	0.156007	0.91315		0.849797	0.106229	0.577263		1.00097	0.49516	0.498353
ENSG00000187210	GCNT1	glucosaminyl (N-acetyl) transferase 1%2C core 2		1.36846	0.0224536	0.474819		0.900469	0.62518	0.939777		0.932607	0.295878	0.429024		1.13919	0.354372	0.91315		1.39652	0.106576	0.577263		1.31141	0.0174362	0.164919
ENSG00000136603	SKIL	SKI like proto-oncogene		1.05414	0.486633	0.792077		0.961052	0.637107	0.945209		1.12574	0.0157224	0.380299		1.09506	0.203133	0.91315		0.892718	0.106706	0.577263		0.996666	0.474638	0.489498
ENSG00000205978	NYNRIN	NYN domain and retroviral integrase containing		0.924864	0.478889	0.789577		0.942977	0.627498	0.940676		1.03707	0.325663	0.43914		1.1249	0.230648	0.91315		0.853271	0.106808	0.577263		0.987993	0.435174	0.48199
ENSG00000102359	SRPX2	sushi repeat containing protein%2C X-linked 2		0.857079	0.501135	0.801559		0.683464	0.299172	0.925743		1.00677	0.485618	0.496534		0.874469	0.492445	0.949684		0.668817	0.107208	0.577263		0.756746	0.0382355	0.215553
ENSG00000243479	.	.		0.911652	0.850064	0.953563		5.8562	0.00291091	0.227172		0.39935	0.14726	0.383539		0.639207	0.247824	0.91315		0.346013	0.107223	0.577263		0.493693	0.074442	0.278303
ENSG00000140534	TICRR	TOPBP1 interacting checkpoint and replication regulator		1.19813	0.595871	0.847431		0.529012	0.311548	0.925743		0.571162	0.0643152	0.380299		1.79122	0.116182	0.91315		2.63777	0.107304	0.577263		2.3815	0.00801738	0.122176
ENSG00000101444	AHCY	adenosylhomocysteinase		0.976724	0.869584	0.961002		1.17418	0.366633	0.925743		0.787248	0.0286157	0.380299		1.05969	0.652728	0.960543		1.34576	0.107512	0.577263		1.23994	0.0311519	0.201867
ENSG00000072571	HMMR	hyaluronan mediated motility receptor		1.38698	0.232585	0.610831		0.709505	0.464037	0.925743		0.767135	0.167386	0.38828		1.34087	0.314255	0.91315		2.16232	0.108168	0.577263		1.79019	0.0163687	0.16395
ENSG00000151689	INPP1	inositol polyphosphate-1-phosphatase		1.14251	0.0375505	0.481278		0.967819	0.691304	0.949872		1.17172	0.000645146	0.134262		0.99657	0.955795	0.996816		0.89532	0.108168	0.577263		0.942229	0.102465	0.309292
ENSG00000151789	ZNF385D	zinc finger protein 385D		0.839887	0.200776	0.598001		0.884267	0.4466	0.925743		0.920996	0.216591	0.401548		1.13174	0.298303	0.91315		0.814446	0.108179	0.577263		0.97107	0.374586	0.459964
ENSG00000228929	.	.		0.985012	0.917467	0.979712		1.89568	0.01157	0.380188		0.875479	0.223997	0.405815		0.942332	0.642873	0.955421		0.673049	0.110107	0.582094		0.847084	0.122133	0.323557
ENSG00000161642	ZNF385A	zinc finger protein 385A		0.660646	0.0129145	0.471869		0.712692	0.139941	0.925743		1.0703	0.305335	0.433252		0.800619	0.120269	0.91315		0.762325	0.110416	0.582094		0.757518	0.0060248	0.115309
ENSG00000155659	VSIG4	V-set and immunoglobulin domain containing 4		0.679734	0.157379	0.560531		1.10393	0.702934	0.954271		0.826296	0.189644	0.390709		1.00185	0.993526	0.998447		0.700145	0.110574	0.582094		0.832892	0.153476	0.345709
ENSG00000094804	CDC6	cell division cycle 6		1.11837	0.530914	0.821141		0.775434	0.56584	0.937778		0.711445	0.0881326	0.380299		1.18149	0.344068	0.91315		2.09792	0.110587	0.582094		1.64162	0.0188715	0.164919
ENSG00000186642	PDE2A	phosphodiesterase 2A		0.634543	0.0185058	0.474819		0.822662	0.448624	0.925743		0.99261	0.480289	0.49579		0.978143	0.889502	0.99204		0.730544	0.110762	0.582094		0.844676	0.0922677	0.297295
ENSG00000065154	OAT	ornithine aminotransferase		1.10821	0.378588	0.728772		1.13185	0.379459	0.925743		0.943825	0.268931	0.419757		1.04495	0.68516	0.961836		1.25099	0.110949	0.582094		1.18118	0.0441593	0.227206
ENSG00000093009	CDC45	cell division cycle 45		1.3755	0.228984	0.610831		0.512006	0.321707	0.925743		0.673702	0.126358	0.380299		1.37225	0.272351	0.91315		2.9181	0.11155	0.58361		2.03417	0.018014	0.164919
ENSG00000131873	CHSY1	chondroitin sulfate synthase 1		0.948357	0.75699	0.913558		1.19655	0.316041	0.925743		0.851902	0.108285	0.380299		1.09123	0.565194	0.955421		1.34821	0.111977	0.584215		1.26278	0.0344252	0.209993
ENSG00000121211	MND1	meiotic nuclear divisions 1		1.19971	0.470122	0.784094		0.724167	0.490628	0.925743		0.689407	0.0987712	0.380299		1.0231	0.929639	0.996816		2.15758	0.112632	0.586		1.56585	0.0460176	0.229791
ENSG00000152661	GJA1	gap junction protein alpha 1		0.84306	0.0768399	0.492353		1.02726	0.85696	0.968864		0.843222	0.0280022	0.380299		1.12799	0.169315	0.91315		0.819918	0.113593	0.586651		1.01105	0.44391	0.483994
ENSG00000196793	ZNF239	zinc finger protein 239		1.22865	0.161279	0.561395		1.04795	0.830789	0.961714		0.945195	0.344049	0.448417		1.09824	0.519514	0.951129		1.45763	0.113985	0.586651		1.28294	0.0318133	0.203238
ENSG00000248079	.	.		0.659099	0.0795557	0.492353		2.07059	0.0373162	0.67205		0.72223	0.118008	0.380299		1.15667	0.45172	0.949684		0.588147	0.114029	0.586651		0.863631	0.244096	0.399644
ENSG00000122877	EGR2	early growth response 2		1.41884	0.141586	0.548586		1.08945	0.786781	0.958769		0.866482	0.253203	0.412809		1.09834	0.708425	0.962902		1.73001	0.114433	0.586651		1.42501	0.0449623	0.228223
ENSG00000182199	SHMT2	serine hydroxymethyltransferase 2		1.09188	0.417363	0.758953		1.11243	0.382938	0.925743		0.928556	0.189784	0.390709		0.996611	0.972033	0.996816		1.20941	0.114539	0.586651		1.1116	0.0865004	0.294039
ENSG00000004478	FKBP4	FK506 binding protein 4		1.14196	0.385828	0.735154		1.29848	0.125665	0.925743		0.951737	0.340957	0.446961		0.961082	0.773945	0.973413		1.33463	0.114637	0.586651		1.15832	0.0988816	0.305116
ENSG00000164251	F2RL1	F2R like trypsin receptor 1		1.15984	0.525746	0.81566		1.36606	0.190177	0.925743		0.872298	0.227817	0.406837		0.896616	0.604254	0.955421		1.53514	0.115195	0.587004		1.2383	0.112266	0.316201
ENSG00000254290	.	.		0.837244	0.578668	0.838745		2.39674	0.117185	0.925743		0.593333	0.163942	0.38828		0.750727	0.262754	0.91315		0.453353	0.115484	0.587004		0.624907	0.0831051	0.290256
ENSG00000168036	CTNNB1	catenin beta 1		1.17954	0.0504048	0.481278		1.0333	0.754305	0.958769		1.00377	0.477745	0.49579		1.11743	0.179697	0.91315		1.17077	0.115808	0.587004		1.16268	0.00933416	0.130821
ENSG00000272138	.	.		0.933597	0.779069	0.920699		2.09811	0.00379836	0.273628		0.766273	0.121859	0.380299		0.685359	0.0411581	0.91315		0.661962	0.115959	0.587004		0.736654	0.0364462	0.214212
ENSG00000272473	.	.		0.81251	0.430478	0.76789		0.832485	0.556933	0.937778		1.15667	0.240936	0.408925		0.573443	0.0110939	0.91315		0.691826	0.117467	0.589091		0.565831	0.00034776	0.0624579
ENSG00000123119	NECAB1	N-terminal EF-hand calcium binding protein 1		0.754638	0.405408	0.748568		0.999547	0.999145	0.999517		0.797654	0.21124	0.401432		0.996701	0.990774	0.998447		0.605549	0.117489	0.589091		0.79402	0.152669	0.345709
ENSG00000183814	LIN9	lin-9 DREAM MuvB core complex component		1.12414	0.154996	0.559563		0.977918	0.871117	0.97351		0.9425	0.226665	0.40656		1.11963	0.166415	0.91315		1.2225	0.117865	0.589091		1.19338	0.00843408	0.123414
ENSG00000163032	VSNL1	visinin like 1		1.5176	0.0546134	0.481278		1.01844	0.940033	0.993435		0.884609	0.240897	0.408925		1.16324	0.508016	0.950967		1.46147	0.118283	0.589091		1.38999	0.0263302	0.185912
ENSG00000105609	LILRB5	leukocyte immunoglobulin like receptor B5		0.756981	0.246042	0.62329		0.870921	0.676883	0.948091		0.955551	0.413555	0.472487		0.986868	0.94859	0.996816		0.672189	0.118725	0.589091		0.808628	0.11117	0.316201
ENSG00000114491	UMPS	uridine monophosphate synthetase		0.987972	0.824577	0.943453		1.01813	0.80397	0.960531		0.9486	0.121066	0.380299		1.00382	0.937984	0.996816		1.11222	0.11907	0.589091		1.06447	0.0671968	0.269709
ENSG00000144736	SHQ1	SHQ1%2C H/ACA ribonucleoprotein assembly factor		1.01759	0.747131	0.913558		0.956203	0.574723	0.937778		0.963753	0.215883	0.401432		0.967762	0.500841	0.949684		1.11814	0.119078	0.589091		1.0411	0.169338	0.357889
ENSG00000165457	FOLR2	folate receptor beta		0.520038	0.0243626	0.474819		1.00733	0.980614	0.997135		0.733103	0.0817158	0.380299		0.9073	0.652997	0.960543		0.681165	0.119186	0.589091		0.774511	0.0683145	0.269752
ENSG00000130741	EIF2S3	eukaryotic translation initiation factor 2 subunit gamma		1.04293	0.359275	0.708697		1.01179	0.865582	0.972083		0.999157	0.491201	0.497451		1.10027	0.0249379	0.91315		1.10308	0.119504	0.589091		1.11859	0.00146494	0.0790604
ENSG00000146276	GABRR1	gamma-aminobutyric acid type A receptor rho1 subunit		1.71983	0.348678	0.706017		2.06463	0.149429	0.925743		0.584662	0.153645	0.385535		2.82373	0.182095	0.91315		4.4174	0.119517	0.589091		3.99544	0.0128513	0.147672
ENSG00000276043	UHRF1	ubiquitin like with PHD and ring finger domains 1		1.57482	0.0662328	0.492353		0.797773	0.645223	0.946608		0.84802	0.277668	0.424203		1.13951	0.61158	0.955421		2.31785	0.119905	0.589454		1.65955	0.0343898	0.209993
ENSG00000178935	ZNF552	zinc finger protein 552		0.993605	0.975692	0.992368		1.12075	0.620525	0.939777		0.855688	0.164874	0.38828		0.943593	0.751628	0.9712		1.45061	0.121588	0.589555		1.19031	0.118046	0.321001
ENSG00000149554	CHEK1	checkpoint kinase 1		1.2747	0.160522	0.561395		0.870484	0.688623	0.949872		0.854067	0.205631	0.40036		1.25087	0.196011	0.91315		1.7224	0.122487	0.589555		1.51389	0.0132225	0.150096
ENSG00000166922	SCG5	secretogranin V		1.17242	0.485011	0.791958		0.963247	0.876385	0.976914		0.757238	0.0601456	0.380299		1.01013	0.962707	0.996816		1.44142	0.122533	0.589555		1.26043	0.0740826	0.278217
ENSG00000161638	ITGA5	integrin subunit alpha 5		0.77631	0.105977	0.516916		0.903267	0.521803	0.925743		0.918296	0.235463	0.408925		1.1671	0.255358	0.91315		0.815712	0.12284	0.589555		0.988233	0.454209	0.484803
ENSG00000158352	SHROOM4	shroom family member 4		0.852793	0.346162	0.704715		0.780776	0.290839	0.925743		1.06493	0.31803	0.436392		1.12486	0.442593	0.949684		0.761723	0.12289	0.589555		0.941782	0.307778	0.435505
ENSG00000137054	POLR1E	RNA polymerase I subunit E		1.03907	0.714005	0.90287		1.05582	0.715394	0.95778		0.92414	0.18605	0.390225		1.06672	0.492051	0.949684		1.24752	0.122942	0.589555		1.1766	0.0271625	0.187732
ENSG00000164236	ANKRD33B	ankyrin repeat domain 33B		0.85163	0.504409	0.802683		0.959897	0.904094	0.988539		0.89844	0.292997	0.427901		1.06314	0.772402	0.973413		0.666368	0.122969	0.589555		0.862835	0.190038	0.367708
ENSG00000285347	.	.		1.58251	0.0946714	0.504197		0.530629	0.262397	0.925743		0.704413	0.137332	0.380299		1.24068	0.496591	0.949684		2.39649	0.122974	0.589555		1.77602	0.0315291	0.20224
ENSG00000166448	TMEM130	transmembrane protein 130		1.64802	0.12227	0.53367		1.06466	0.863908	0.972083		0.775187	0.175558	0.38828		1.45185	0.304488	0.91315		1.86192	0.123052	0.589555		1.81101	0.0158299	0.161249
ENSG00000198015	MRPL42	mitochondrial ribosomal protein L42		1.06361	0.335258	0.694252		1.07072	0.37397	0.925743		1.00155	0.488107	0.497131		0.99479	0.929903	0.996816		1.13016	0.123617	0.589555		1.06243	0.104183	0.309917
ENSG00000203685	STUM	stum%2C mechanosensory transduction mediator homolog		1.32638	0.0828867	0.492353		1.34857	0.153921	0.925743		0.875658	0.198441	0.397519		1.4232	0.0446693	0.91315		1.49518	0.124003	0.589555		1.5098	0.00404855	0.109814
ENSG00000143369	ECM1	extracellular matrix protein 1		0.648217	0.0290733	0.47616		1.07379	0.762276	0.958769		0.867242	0.177783	0.38828		1.00518	0.974196	0.996816		0.7395	0.124101	0.589555		0.867697	0.129891	0.33115
ENSG00000101447	FAM83D	family with sequence similarity 83 member D		1.21074	0.426179	0.764591		0.796842	0.57833	0.937778		0.705962	0.0843328	0.380299		1.38299	0.184617	0.91315		1.89929	0.124363	0.589555		1.71325	0.0118419	0.144025
ENSG00000161681	SHANK1	SH3 and multiple ankyrin repeat domains 1		1.10608	0.65242	0.872222		2.50761	0.0152747	0.441165		0.775848	0.214121	0.401432		1.09047	0.698415	0.961836		2.75627	0.124479	0.589555		1.67104	0.0465888	0.23024
ENSG00000137193	PIM1	Pim-1 proto-oncogene%2C serine/threonine kinase		0.803485	0.215517	0.6061		0.880098	0.589775	0.937778		0.981702	0.445299	0.485151		0.858505	0.289175	0.91315		0.750446	0.125014	0.589555		0.789113	0.0196407	0.167978
ENSG00000178035	IMPDH2	inosine monophosphate dehydrogenase 2		1.11254	0.452881	0.779251		1.20249	0.268454	0.925743		0.874595	0.121176	0.380299		1.13561	0.336649	0.91315		1.30071	0.125046	0.589555		1.25805	0.0185369	0.164919
ENSG00000159433	STARD9	StAR related lipid transfer domain containing 9		0.77261	0.100662	0.507607		0.80346	0.286862	0.925743		0.999841	0.499481	0.499552		1.18454	0.216759	0.91315		0.790712	0.125866	0.589555		0.984501	0.442612	0.483994
ENSG00000163331	DAPL1	death associated protein like 1		1.03642	0.944484	0.983991		1.90493	0.063918	0.845982		0.612512	0.0903892	0.380299		0.739857	0.473922	0.949684		2.19926	0.126544	0.589555		1.47973	0.163892	0.352718
ENSG00000155893	PXYLP1	2-phosphoxylose phosphatase 1		1.16427	0.166417	0.561395		1.01156	0.951143	0.993435		0.9402	0.287185	0.424556		1.02167	0.838195	0.991407		1.32299	0.126643	0.589555		1.17985	0.051998	0.237542
ENSG00000181656	GPR88	G protein-coupled receptor 88		1.5204	0.0706023	0.492353		1.31742	0.369297	0.925743		0.919584	0.348076	0.449436		1.15946	0.530922	0.951129		0.672324	0.126794	0.589555		0.931993	0.351769	0.456332
ENSG00000117650	NEK2	NIMA related kinase 2		1.54148	0.144832	0.548586		0.752509	0.572223	0.937778		0.659664	0.103226	0.380299		1.56626	0.196486	0.91315		2.25732	0.126934	0.589555		2.10173	0.0120952	0.144295
ENSG00000137804	NUSAP1	nucleolar and spindle associated protein 1		1.33147	0.222006	0.609264		0.666607	0.371927	0.925743		0.74897	0.126958	0.380299		1.42098	0.168435	0.91315		1.93881	0.127078	0.589555		1.75639	0.0113614	0.141324
ENSG00000100526	CDKN3	cyclin dependent kinase inhibitor 3		1.01215	0.94917	0.984928		0.770746	0.534255	0.931803		0.70359	0.0734981	0.380299		1.07308	0.699888	0.961836		1.94483	0.127165	0.589555		1.4752	0.0400061	0.21883
ENSG00000184661	CDCA2	cell division cycle associated 2		1.39883	0.169243	0.561395		0.628848	0.325946	0.925743		0.791846	0.177796	0.38828		1.32008	0.282044	0.91315		1.95793	0.12775	0.590216		1.70568	0.0172666	0.164919
ENSG00000180198	RCC1	regulator of chromosome condensation 1		1.28765	0.0338965	0.47616		1.12687	0.444956	0.925743		0.993249	0.473233	0.495176		1.06418	0.595078	0.955421		1.2673	0.127938	0.590216		1.1834	0.0396678	0.218068
ENSG00000243679	.	.		0.89797	0.684921	0.890255		1.22104	0.393138	0.925743		1.25677	0.12835	0.380299		0.681803	0.0985494	0.91315		1.47609	0.128952	0.593433		0.788127	0.0874046	0.294457
ENSG00000197694	SPTAN1	spectrin alpha%2C non-erythrocytic 1		0.880609	0.121253	0.53367		0.853477	0.219942	0.925743		0.984905	0.412284	0.471771		1.02003	0.778691	0.973413		0.856448	0.129333	0.593728		0.936289	0.136441	0.333636
ENSG00000145979	TBC1D7	TBC1 domain family member 7		0.96494	0.717719	0.90342		0.96404	0.774023	0.958769		0.918098	0.141586	0.38267		0.88407	0.140399	0.91315		1.19597	0.130193	0.596216		1.02226	0.377059	0.460603
ENSG00000175063	UBE2C	ubiquitin conjugating enzyme E2 C		1.55548	0.0772175	0.492353		0.680836	0.428725	0.925743		0.785276	0.189038	0.390709		1.12614	0.659323	0.961836		2.06771	0.131018	0.59645		1.57035	0.0415954	0.221961
ENSG00000100162	CENPM	centromere protein M		1.17699	0.554553	0.829405		0.805771	0.725956	0.958529		0.65143	0.125791	0.380299		1.07463	0.785419	0.973993		3.0194	0.131222	0.59645		1.75917	0.0485069	0.231917
ENSG00000174136	RGMB	repulsive guidance molecule BMP co-receptor b		1.02568	0.663656	0.877845		0.996915	0.970405	0.996512		1.03444	0.249748	0.412809		0.935607	0.208229	0.91315		0.895197	0.131837	0.59645		0.937501	0.0742704	0.278217
ENSG00000152253	SPC25	SPC25%2C NDC80 kinetochore complex component		1.33331	0.249835	0.62329		0.642321	0.422174	0.925743		0.587973	0.061624	0.380299		1.99339	0.0342296	0.91315		2.35856	0.132035	0.59645		2.44132	0.00546218	0.115309
ENSG00000112996	MRPS30	mitochondrial ribosomal protein S30		1.0464	0.460715	0.780217		1.0227	0.870343	0.973225		0.994348	0.467857	0.493133		1.06416	0.307336	0.91315		0.842505	0.132144	0.59645		0.988026	0.425071	0.47812
ENSG00000227081	.	.		0.966911	0.912467	0.979141		2.55049	0.075595	0.925743		0.650035	0.177569	0.38828		0.742272	0.234074	0.91315		0.466257	0.133048	0.59645		0.632481	0.0736198	0.277938
ENSG00000224837	.	.		0.537166	0.0257231	0.474819		2.02332	0.181075	0.925743		0.540443	0.0947607	0.380299		1.17221	0.498068	0.949684		0.476104	0.13342	0.59645		0.772839	0.208051	0.382789
ENSG00000006611	USH1C	USH1 protein network component harmonin		1.06211	0.883327	0.968497		0.619769	0.524567	0.925743		0.436787	0.0504421	0.380299		1.68162	0.237762	0.91315		3.52954	0.133432	0.59645		2.56829	0.0189919	0.164919
ENSG00000284692	.	.		1.07451	0.858452	0.958821		1.68331	0.358072	0.925743		0.600354	0.149868	0.383539		1.43577	0.370181	0.919562		4.54728	0.133961	0.59645		2.70289	0.026482	0.185912
ENSG00000167080	B4GALNT2	beta-1%2C4-N-acetyl-galactosaminyltransferase 2		0.719997	0.814274	0.938121		2.62941	0.0514188	0.774019		2.45076	0.0500465	0.380299		0.232941	0.113273	0.91315		4.70257	0.134256	0.59645		0.599134	0.179836	0.360659
ENSG00000133019	CHRM3	cholinergic receptor muscarinic 3		2.12972	0.000277942	0.104117		1.32291	0.436947	0.925743		1.08027	0.364443	0.455772		1.77537	0.0321053	0.91315		1.93835	0.134283	0.59645		1.95157	0.00477371	0.113179
ENSG00000234160	.	.		1.06525	0.562003	0.829405		0.886102	0.679439	0.949325		0.833717	0.115169	0.380299		1.00497	0.960108	0.996816		1.52405	0.134811	0.59645		1.23956	0.0576428	0.245934
ENSG00000144868	TMEM108	transmembrane protein 108		1.0745	0.685897	0.890307		1.08195	0.776612	0.958769		0.769735	0.0741537	0.380299		1.37041	0.0687546	0.91315		1.55118	0.134907	0.59645		1.53805	0.0058181	0.115309
ENSG00000226525	.	.		0.654582	0.0825489	0.492353		1.46439	0.237425	0.925743		0.550306	0.0114879	0.380299		1.00735	0.969815	0.996816		1.8659	0.135465	0.59645		1.41215	0.0576076	0.245934
ENSG00000145685	LHFPL2	LHFPL tetraspan subfamily member 2		1.25147	0.032449	0.47616		1.04188	0.810272	0.960531		0.97787	0.410942	0.471728		1.18283	0.109986	0.91315		1.28529	0.135649	0.59645		1.26537	0.00722818	0.122176
ENSG00000172292	CERS6	ceramide synthase 6		0.95552	0.660178	0.875333		1.02918	0.855148	0.968864		0.996952	0.486672	0.497021		0.906866	0.258082	0.91315		0.821191	0.136699	0.59645		0.895832	0.0799064	0.286166
ENSG00000186871	ERCC6L	ERCC excision repair 6 like%2C spindle assembly checkpoint helicase		1.24014	0.461931	0.780863		0.670068	0.384002	0.925743		0.827798	0.237695	0.408925		1.06649	0.818624	0.987035		1.96933	0.136831	0.59645		1.55829	0.0487788	0.232066
ENSG00000164402	44082	septin 8		1.11216	0.0646597	0.492353		0.964422	0.644574	0.946608		1.08461	0.0385374	0.380299		1.0035	0.948091	0.996816		0.905997	0.136991	0.59645		0.951727	0.121442	0.323557
ENSG00000137393	RNF144B	ring finger protein 144B		0.99588	0.966277	0.989523		1.23968	0.151123	0.925743		0.899656	0.134244	0.380299		0.909356	0.267468	0.91315		1.26274	0.137098	0.59645		1.08837	0.188913	0.367628
ENSG00000072609	CHFR	checkpoint with forkhead and ring finger domains		1.07452	0.353588	0.707553		0.918047	0.445668	0.925743		1.13921	0.0182947	0.380299		0.944926	0.426264	0.947714		1.16347	0.137194	0.59645		0.986609	0.409878	0.471402
ENSG00000240376	.	.		0.911792	0.674134	0.886969		0.996161	0.986893	0.99746		0.776046	0.061631	0.380299		0.993162	0.9704	0.996816		1.40963	0.137203	0.59645		1.21433	0.0977067	0.303624
ENSG00000226465	.	.		1.12344	0.61002	0.853825		0.947387	0.889725	0.98261		0.78819	0.153665	0.385535		1.02729	0.899214	0.995995		1.83584	0.137573	0.59645		1.36088	0.0747886	0.278979
ENSG00000113368	LMNB1	lamin B1		1.19877	0.283139	0.65032		0.843442	0.640673	0.945857		0.829833	0.175371	0.38828		1.26501	0.186091	0.91315		1.72753	0.138135	0.59645		1.52786	0.0147994	0.159058
ENSG00000198744	.	.		0.0715589	0.381355	0.732395		0.0227792	0.482762	0.925743		0.110676	0.165159	0.38828		4.27705	0.428936	0.947714		0.237561	0.138226	0.59645		0.511888	0.214734	0.385474
ENSG00000066735	KIF26A	kinesin family member 26A		0.672223	0.0503813	0.481278		1.01013	0.963632	0.99531		1.1603	0.181611	0.38828		0.720756	0.0774876	0.91315		0.75998	0.13826	0.59645		0.697974	0.00444186	0.112427
ENSG00000179348	GATA2	GATA binding protein 2		0.770776	0.169026	0.561395		0.984673	0.93805	0.993435		1.06345	0.330658	0.442623		1.05865	0.721305	0.962902		0.780426	0.138524	0.59645		0.906924	0.215456	0.385474
ENSG00000173482	PTPRM	protein tyrosine phosphatase%2C receptor type M		0.782443	0.160502	0.561395		0.754143	0.29456	0.925743		0.982377	0.45055	0.486387		1.04863	0.752384	0.9712		0.74206	0.139086	0.597498		0.890053	0.173655	0.358818
ENSG00000171206	TRIM8	tripartite motif containing 8		0.743059	0.014256	0.471869		0.860125	0.317685	0.925743		0.990776	0.463288	0.491071		0.940873	0.590958	0.955421		0.832919	0.139957	0.599863		0.871649	0.055997	0.245884
ENSG00000100522	GNPNAT1	glucosamine-phosphate N-acetyltransferase 1		0.946953	0.405965	0.748568		1.08672	0.460592	0.925743		0.92139	0.101501	0.380299		0.995404	0.935331	0.996816		1.17276	0.140943	0.602427		1.09526	0.0690221	0.270984
ENSG00000128708	HAT1	histone acetyltransferase 1		0.983537	0.824011	0.943382		1.12056	0.274939	0.925743		0.930036	0.137914	0.380299		0.955822	0.514324	0.950967		0.871394	0.141199	0.602427		0.94385	0.16003	0.350152
ENSG00000174371	EXO1	exonuclease 1		1.43648	0.167091	0.561395		0.551751	0.35812	0.925743		0.707339	0.149669	0.383539		1.83972	0.0418679	0.91315		2.51046	0.142134	0.604494		2.33778	0.00783844	0.122176
ENSG00000283632	EXOC3L2	exocyst complex component 3 like 2		0.593639	0.0340583	0.47616		0.840479	0.440977	0.925743		0.779735	0.0739735	0.380299		1.02653	0.890118	0.99204		0.771231	0.142389	0.604494		0.889009	0.198697	0.377364
ENSG00000211448	DIO2	iodothyronine deiodinase 2		1.40743	0.564686	0.829405		0.703357	0.691738	0.949872		0.455792	0.136715	0.380299		2.69082	0.200644	0.91315		10.6604	0.142956	0.604494		5.8017	0.0238939	0.18096
ENSG00000171320	ESCO2	establishment of sister chromatid cohesion N-acetyltransferase 2		1.31656	0.325641	0.686854		0.602563	0.390532	0.925743		0.627758	0.0943045	0.380299		1.43962	0.226455	0.91315		2.34014	0.143364	0.604494		2.0876	0.0171483	0.164919
ENSG00000147689	FAM83A	family with sequence similarity 83 member A		1.02851	0.946238	0.983991		0.822078	0.748589	0.958769		0.566451	0.109249	0.380299		1.01081	0.977008	0.996816		3.18747	0.143812	0.604494		1.94055	0.0572689	0.245934
ENSG00000163083	INHBB	inhibin beta B subunit		0.815888	0.0769577	0.492353		0.839326	0.199461	0.925743		0.916383	0.161557	0.38828		0.997453	0.979229	0.996816		0.851073	0.143853	0.604494		0.920323	0.132145	0.332039
ENSG00000052850	ALX4	ALX homeobox 4		1.50364	0.0882039	0.493759		1.4724	0.126019	0.925743		0.826328	0.178697	0.38828		1.33642	0.254488	0.91315		1.56197	0.144002	0.604494		1.54684	0.0159269	0.161249
ENSG00000225217	.	.		1.11546	0.584757	0.839915		1.17658	0.563501	0.937778		1.2169	0.133115	0.380299		0.992733	0.969017	0.996816		0.701447	0.144582	0.604494		0.827773	0.115948	0.319181
ENSG00000091879	ANGPT2	angiopoietin 2		0.672737	0.0453558	0.481278		1.12283	0.498624	0.925743		0.940032	0.325561	0.43914		1.07791	0.647549	0.955421		0.801644	0.144588	0.604494		0.935722	0.289343	0.424941
ENSG00000105696	TMEM59L	transmembrane protein 59 like		1.57921	0.125707	0.53367		0.949848	0.919235	0.993435		0.808729	0.258025	0.414256		0.903129	0.724728	0.964285		2.3689	0.14507	0.605159		1.45973	0.103338	0.309689
ENSG00000136636	KCTD3	potassium channel tetramerization domain containing 3		1.09779	0.256415	0.625813		1.02647	0.790582	0.958861		1.01432	0.412822	0.472048		1.00301	0.968532	0.996816		1.15163	0.146026	0.607166		1.08775	0.0896783	0.296455
ENSG00000138180	CEP55	centrosomal protein 55		1.31324	0.228463	0.610831		0.677606	0.395106	0.925743		0.776632	0.160462	0.38828		1.17446	0.495992	0.949684		1.909	0.1462	0.607166		1.54356	0.0343471	0.209993
ENSG00000073417	PDE8A	phosphodiesterase 8A		0.901868	0.305309	0.668042		0.884136	0.390357	0.925743		1.05312	0.263432	0.41663		1.07986	0.397459	0.92823		0.847435	0.151132	0.621453		0.960926	0.29477	0.427292
ENSG00000131747	TOP2A	DNA topoisomerase II alpha		1.49251	0.16593	0.561395		0.666549	0.455206	0.925743		0.739895	0.165137	0.38828		1.74233	0.0992434	0.91315		2.17545	0.151282	0.621453		2.10882	0.00973874	0.132306
ENSG00000164087	POC1A	POC1 centriolar protein A		1.14636	0.165542	0.561395		0.99277	0.974504	0.996512		0.872046	0.135471	0.380299		1.02268	0.806999	0.982775		1.37881	0.151605	0.621453		1.2011	0.0540968	0.241949
ENSG00000244682	FCGR2C	Fc fragment of IgG receptor IIc (gene/pseudogene)		1.34167	0.126594	0.53367		1.11773	0.706519	0.955733		1.30472	0.0574372	0.380299		1.0898	0.659897	0.961836		0.701138	0.152142	0.621453		0.888208	0.22838	0.392441
ENSG00000143226	FCGR2A	Fc fragment of IgG receptor IIa		0.851598	0.456376	0.779251		1.08543	0.673566	0.948091		0.846719	0.149786	0.383539		0.95649	0.81283	0.983795		0.788879	0.152248	0.621453		0.860325	0.131767	0.332039
ENSG00000135838	NPL	N-acetylneuraminate pyruvate lyase		0.872321	0.424648	0.764039		0.964988	0.828433	0.961714		0.896583	0.202461	0.398466		1.03515	0.822482	0.987505		0.822568	0.152353	0.621453		0.917814	0.221421	0.388391
ENSG00000122952	ZWINT	ZW10 interacting kinetochore protein		1.19209	0.335179	0.694252		0.920086	0.770577	0.958769		0.84668	0.170292	0.38828		1.09619	0.604716	0.955421		1.50049	0.152487	0.621453		1.31482	0.0440831	0.227206
ENSG00000156113	KCNMA1	potassium calcium-activated channel subfamily M alpha 1		1.18617	0.387947	0.736692		1.00638	0.981433	0.997135		0.875519	0.229677	0.407596		0.786943	0.176354	0.91315		1.49529	0.152686	0.621453		1.08473	0.302328	0.432692
ENSG00000047849	MAP4	microtubule associated protein 4		0.776964	0.0827863	0.492353		0.847088	0.441151	0.925743		0.908722	0.213218	0.401432		1.08002	0.540818	0.951129		0.78475	0.152723	0.621453		0.933688	0.252488	0.402135
ENSG00000278952	AP003068.4	.		0.891384	0.785044	0.925936		0.583257	0.312304	0.925743		1.12042	0.362499	0.454824		1.09186	0.816647	0.985554		0.619259	0.153049	0.621453		0.85334	0.28494	0.424768
ENSG00000100814	CCNB1IP1	cyclin B1 interacting protein 1		1.07638	0.494595	0.795883		1.15095	0.289575	0.925743		0.942162	0.244301	0.41075		1.03796	0.702266	0.962902		1.20827	0.15329	0.621453		1.14099	0.0536508	0.241949
ENSG00000261135	.	.		1.61217	0.0887418	0.49383		0.816706	0.662067	0.948091		1.00155	0.497647	0.499552		0.75268	0.28346	0.91315		1.95144	0.154724	0.625087		1.21188	0.21971	0.388391
ENSG00000141401	IMPA2	inositol monophosphatase 2		0.958371	0.701572	0.89638		1.2029	0.0576477	0.82423		1.00183	0.490627	0.497264		0.926949	0.429536	0.947714		1.15469	0.154853	0.625087		0.972797	0.348576	0.456332
ENSG00000138172	CALHM2	calcium homeostasis modulator family member 2		0.83341	0.121962	0.53367		1.05502	0.711712	0.957642		0.978502	0.406696	0.471303		0.976048	0.806234	0.982483		0.833924	0.155354	0.625758		0.894595	0.0819117	0.288656
ENSG00000010292	NCAPD2	non-SMC condensin I complex subunit D2		1.11998	0.0480002	0.481278		0.944314	0.491156	0.925743		1.00078	0.493509	0.498334		1.08041	0.150038	0.91315		1.11095	0.156062	0.627264		1.11267	0.00945901	0.130955
ENSG00000155438	NIFK	nucleolar protein interacting with the FHA domain of MKI67		1.06505	0.468319	0.782481		1.03508	0.754502	0.958769		0.944824	0.215306	0.401432		0.97328	0.740949	0.969003		1.15617	0.156769	0.628754		1.0728	0.141964	0.33882
ENSG00000105329	TGFB1	transforming growth factor beta 1		0.769619	0.0844047	0.492353		1.03849	0.791732	0.958861		0.918052	0.222311	0.405442		0.894679	0.377757	0.921697		0.832168	0.15741	0.629976		0.839442	0.032533	0.206557
ENSG00000126787	DLGAP5	DLG associated protein 5		1.50372	0.145704	0.548586		0.628952	0.409389	0.925743		0.7471	0.1707	0.38828		1.71169	0.0966626	0.91315		2.16763	0.158001	0.630992		2.0956	0.0105302	0.135089
ENSG00000138160	KIF11	kinesin family member 11		1.24771	0.19916	0.596843		0.840505	0.569364	0.937778		0.891657	0.250132	0.412809		1.2154	0.259748	0.91315		1.506	0.158919	0.632684		1.41209	0.0191071	0.164919
ENSG00000128594	LRRC4	leucine rich repeat containing 4		0.698749	0.116289	0.531756		0.752323	0.243587	0.925743		0.838797	0.146485	0.383539		1.16448	0.422361	0.947404		0.768305	0.1591	0.632684		0.96431	0.398714	0.467328
ENSG00000068489	PRR11	proline rich 11		0.941356	0.642436	0.867074		0.839008	0.526584	0.926095		0.776125	0.0428515	0.380299		1.23015	0.0850397	0.91315		1.43834	0.160216	0.635607		1.37614	0.0107964	0.136633
ENSG00000128917	DLL4	delta like canonical Notch ligand 4		0.584043	0.008516	0.427285		0.915561	0.706178	0.955733		0.985274	0.460762	0.490108		1.01085	0.946258	0.996816		0.766322	0.160514	0.635607		0.871988	0.143907	0.339245
ENSG00000118707	TGIF2	TGFB induced factor homeobox 2		1.18064	0.127341	0.53367		1.20163	0.143534	0.925743		0.968771	0.355481	0.451401		1.04347	0.676331	0.961836		1.19341	0.162311	0.638447		1.13738	0.0571318	0.245934
ENSG00000196433	ASMT	acetylserotonin O-methyltransferase		1.03383	0.868993	0.961002		0.633551	0.157634	0.925743		1.41667	0.00512868	0.34437		0.54402	3.7964e-05	0.0711065		0.738469	0.162335	0.638447		0.572126	2.19123e-06	0.00150492
ENSG00000164163	ABCE1	ATP binding cassette subfamily E member 1		1.0664	0.321726	0.684255		1.02021	0.845148	0.966989		1.00411	0.471771	0.494366		1.06552	0.296596	0.91315		1.14282	0.162573	0.638447		1.12272	0.0199204	0.168502
ENSG00000143061	IGSF3	immunoglobulin superfamily member 3		1.35771	0.0802321	0.492353		1.02827	0.88976	0.98261		0.998674	0.496077	0.499008		1.03147	0.858266	0.99204		1.316	0.163102	0.638447		1.21607	0.0711789	0.273754
ENSG00000081181	ARG2	arginase 2		0.988435	0.944531	0.983991		1.54468	0.00540722	0.310766		0.89206	0.18598	0.390225		1.01401	0.923651	0.996816		0.802619	0.163171	0.638447		1.00687	0.481619	0.492665
ENSG00000126814	TRMT5	tRNA methyltransferase 5		1.05774	0.220301	0.609264		0.960795	0.536794	0.931803		1.01222	0.373732	0.457195		1.05948	0.171738	0.91315		1.08617	0.163496	0.638447		1.08405	0.0114351	0.141324
ENSG00000074590	NUAK1	NUAK family kinase 1		0.738127	0.110484	0.522569		0.85452	0.535515	0.931803		0.900177	0.240698	0.408925		1.09112	0.586015	0.955421		0.759584	0.163617	0.638447		0.92132	0.261275	0.409513
ENSG00000140557	ST8SIA2	ST8 alpha-N-acetyl-neuraminide alpha-2%2C8-sialyltransferase 2		1.61234	0.0519262	0.481278		0.949209	0.881708	0.978855		0.897241	0.31795	0.436392		1.54781	0.129028	0.91315		1.65841	0.164242	0.639105		1.73721	0.0105176	0.135089
ENSG00000196659	TTC30B	tetratricopeptide repeat domain 30B		1.08255	0.301199	0.664222		1.03081	0.74994	0.958769		0.911025	0.0751255	0.380299		0.963471	0.600507	0.955421		0.892764	0.164468	0.639105		0.966995	0.279949	0.421394
ENSG00000088854	C20orf194	chromosome 20 open reading frame 194		0.958186	0.574766	0.835172		0.971027	0.755066	0.958769		1.02783	0.318976	0.436392		1.04087	0.549517	0.953219		0.896399	0.165342	0.640147		0.962855	0.238161	0.395725
ENSG00000116120	FARSB	phenylalanyl-tRNA synthetase beta subunit		1.02239	0.599446	0.849072		0.962457	0.640074	0.945857		0.973117	0.26517	0.418067		0.982087	0.634496	0.955421		1.10777	0.165796	0.640147		1.04576	0.127351	0.329344
ENSG00000067141	NEO1	neogenin 1		1.17288	0.083593	0.492353		0.911161	0.460753	0.925743		0.984764	0.419626	0.475556		1.15484	0.10466	0.91315		1.17133	0.165902	0.640147		1.20193	0.00645542	0.115309
ENSG00000062598	ELMO2	engulfment and cell motility 2		1.05609	0.307524	0.670381		0.998255	0.979051	0.997135		1.11095	0.00427998	0.34437		1.02037	0.6737	0.961836		0.923804	0.166103	0.640147		0.968583	0.199009	0.377364
ENSG00000175792	RUVBL1	RuvB like AAA ATPase 1		1.08563	0.292338	0.660338		0.971097	0.784572	0.958769		0.910401	0.0831288	0.380299		1.02991	0.692264	0.961836		1.14589	0.16674	0.640323		1.105	0.0534205	0.241949
ENSG00000107968	MAP3K8	mitogen-activated protein kinase kinase kinase 8		1.08711	0.465192	0.781665		0.90684	0.523862	0.925743		1.17285	0.0476012	0.380299		1.00632	0.954879	0.996816		0.842745	0.167076	0.640323		0.91017	0.139529	0.337211
ENSG00000100462	PRMT5	protein arginine methyltransferase 5		1.12716	0.0707808	0.492353		1.05552	0.491549	0.925743		1.00729	0.443378	0.485003		1.00615	0.919683	0.996816		1.10576	0.167175	0.640323		1.06507	0.0918277	0.297052
ENSG00000181744	C3orf58	chromosome 3 open reading frame 58		1.11374	0.422298	0.762023		1.23668	0.161416	0.925743		0.972198	0.394715	0.467616		1.08317	0.529231	0.951129		1.2446	0.167683	0.64096		1.18826	0.0432007	0.227206
ENSG00000134917	ADAMTS8	ADAM metallopeptidase with thrombospondin type 1 motif 8		1.40126	0.278612	0.642942		0.530671	0.45922	0.925743		0.708099	0.212879	0.401432		1.59372	0.181116	0.91315		3.72332	0.168325	0.642104		2.40757	0.0279483	0.190353
ENSG00000042088	TDP1	tyrosyl-DNA phosphodiesterase 1		1.18856	0.0329091	0.47616		1.14273	0.187086	0.925743		1.01564	0.408144	0.471303		1.04056	0.613642	0.955421		1.14934	0.169016	0.64343		1.10921	0.0508019	0.234943
ENSG00000153140	CETN3	centrin 3		0.974889	0.690996	0.892576		1.13216	0.209207	0.925743		0.903631	0.0544949	0.380299		1.00068	0.991824	0.998447		0.886126	0.169734	0.644175		0.969633	0.28625	0.424941
ENSG00000197563	PIGN	phosphatidylinositol glycan anchor biosynthesis class N		1.03789	0.652923	0.872271		1.03095	0.764757	0.958769		0.980362	0.380044	0.460131		0.988199	0.871264	0.99204		1.13895	0.170498	0.644175		1.08051	0.105534	0.310074
ENSG00000046653	GPM6B	glycoprotein M6B		1.36301	0.0733824	0.492353		0.932286	0.757409	0.958769		0.905701	0.252104	0.412809		1.17043	0.366141	0.91928		1.34269	0.170761	0.644175		1.35473	0.0200882	0.168723
ENSG00000175581	MRPL48	mitochondrial ribosomal protein L48		0.835742	0.10858	0.522008		1.08927	0.44734	0.925743		0.798942	0.00373955	0.328358		0.841774	0.0609073	0.91315		1.15915	0.170762	0.644175		0.981394	0.395204	0.466426
ENSG00000119703	ZC2HC1C	zinc finger C2HC-type containing 1C		1.22578	0.124744	0.53367		1.00912	0.960554	0.99531		0.97546	0.415128	0.472666		0.905621	0.442168	0.949684		1.2749	0.170932	0.644175		1.07988	0.234563	0.393371
ENSG00000112299	VNN1	vanin 1		1.51255	0.0336059	0.47616		0.842705	0.498044	0.925743		1.46665	0.00930089	0.380299		0.95018	0.802602	0.9818		0.765549	0.171343	0.644428		0.834424	0.120237	0.322642
ENSG00000050405	LIMA1	LIM domain and actin binding 1		0.938088	0.600026	0.849072		0.829454	0.346164	0.925743		1.10318	0.172536	0.38828		1.13058	0.270132	0.91315		0.808603	0.173681	0.651224		0.966949	0.361334	0.459964
ENSG00000185634	SHC4	SHC adaptor protein 4		1.4815	0.0682707	0.492353		0.901833	0.742735	0.958769		0.854325	0.216945	0.401548		1.31524	0.241997	0.91315		1.5151	0.174227	0.651224		1.50231	0.018653	0.164919
ENSG00000128050	PAICS	phosphoribosylaminoimidazole carboxylase and phosphoribosylaminoimidazolesuccinocarboxamide synthase		1.0653	0.563227	0.829405		1.08594	0.58738	0.937778		0.929775	0.220223	0.403598		1.04316	0.67094	0.961836		1.22152	0.174322	0.651224		1.16197	0.0465076	0.23024
ENSG00000280734	.	.		1.31762	0.0141815	0.471869		1.57474	0.00673717	0.315468		0.916132	0.260412	0.415673		1.38239	0.00999611	0.91315		1.37808	0.175073	0.651224		1.44478	0.00300505	0.109796
ENSG00000170312	CDK1	cyclin dependent kinase 1		1.07256	0.602683	0.849379		0.679289	0.263043	0.925743		0.785871	0.0838519	0.380299		1.20786	0.175875	0.91315		1.51421	0.175117	0.651224		1.3985	0.0183288	0.164919
ENSG00000253251	AC008560.1	Uncharacterized protein FLJ26957		0.938447	0.466578	0.781665		0.965341	0.764814	0.958769		0.858054	0.0213664	0.380299		0.966736	0.672902	0.961836		1.15621	0.175236	0.651224		1.06639	0.164278	0.352718
ENSG00000244300	.	.		0.820668	0.252777	0.623709		0.927983	0.741148	0.958769		1.16018	0.13497	0.380299		1.02909	0.851988	0.99204		0.78071	0.176222	0.652471		0.890815	0.173975	0.358818
ENSG00000130826	DKC1	dyskerin pseudouridine synthase 1		1.1236	0.195621	0.595607		1.09005	0.507435	0.925743		0.987471	0.435674	0.481427		1.0263	0.756773	0.971955		1.18408	0.176268	0.652471		1.11586	0.0666495	0.268461
ENSG00000133627	ACTR3B	ARP3 actin related protein 3 homolog B		0.999771	0.998767	0.998895		1.16838	0.316804	0.925743		0.850735	0.0739529	0.380299		0.943185	0.642491	0.955421		1.23595	0.176782	0.653083		1.09355	0.183849	0.362855
ENSG00000260647	.	.		1.01651	0.936109	0.983059		1.9271	0.0379517	0.673242		0.943819	0.399922	0.469645		0.72117	0.0625549	0.91315		0.660213	0.177212	0.653382		0.737782	0.0481053	0.231637
ENSG00000072786	STK10	serine/threonine kinase 10		0.766114	0.0627101	0.492353		0.849205	0.31656	0.925743		0.952318	0.321594	0.436627		0.967819	0.78216	0.973413		0.835676	0.177816	0.654319		0.885889	0.0930168	0.297295
ENSG00000167904	TMEM68	transmembrane protein 68		1.02356	0.698655	0.89638		1.07084	0.327636	0.925743		0.971251	0.268346	0.419543		1.02677	0.637514	0.955421		1.09926	0.178706	0.655501		1.07308	0.0564908	0.245934
ENSG00000171388	APLN	apelin		1.23026	0.387884	0.736692		0.717786	0.515286	0.925743		0.651141	0.0894016	0.380299		1.28087	0.298156	0.91315		1.98306	0.179096	0.655501		1.77723	0.0266571	0.185912
ENSG00000142556	ZNF614	zinc finger protein 614		1.05997	0.351464	0.706301		1.10586	0.205569	0.925743		0.959691	0.219305	0.4031		1.03754	0.542556	0.951505		0.909343	0.179187	0.655501		1.00686	0.443539	0.483994
ENSG00000086189	DIMT1	DIM1 dimethyladenosine transferase 1 homolog		1.152	0.0543533	0.481278		1.07698	0.460082	0.925743		1.0066	0.45832	0.488633		1.07558	0.310861	0.91315		1.13803	0.180267	0.657705		1.12768	0.0226071	0.175913
ENSG00000234409	CCDC188	coiled-coil domain containing 188		0.750416	0.27088	0.638187		1.06036	0.823984	0.961714		1.04512	0.415543	0.47285		0.912455	0.676734	0.961836		0.748463	0.180491	0.657705		0.796789	0.0916617	0.297052
ENSG00000166510	CCDC68	coiled-coil domain containing 68		0.867769	0.458176	0.780149		0.68639	0.174688	0.925743		1.06736	0.331691	0.442806		0.937495	0.699449	0.961836		0.764981	0.181096	0.658628		0.83441	0.0840874	0.290256
ENSG00000163933	RFT1	RFT1 homolog		1.03967	0.357289	0.708697		1.05758	0.345513	0.925743		0.97226	0.219609	0.403262		1.03738	0.354423	0.91315		1.07659	0.181771	0.659799		1.06868	0.0267687	0.185912
ENSG00000159899	NPR2	natriuretic peptide receptor 2		0.881872	0.259176	0.626575		0.91023	0.535755	0.931803		1.01365	0.439048	0.483443		1.13653	0.189793	0.91315		0.848716	0.183018	0.662381		0.991266	0.456094	0.484803
ENSG00000163875	MEAF6	MYST/Esa1 associated factor 6		1.0454	0.371669	0.720637		1.03919	0.556497	0.937778		0.997204	0.472636	0.494828		0.951609	0.274104	0.91315		0.92756	0.183189	0.662381		0.957021	0.111856	0.316201
ENSG00000113583	C5orf15	chromosome 5 open reading frame 15		0.992558	0.883235	0.968497		1.0241	0.74435	0.958769		0.946315	0.103553	0.380299		1.01607	0.732306	0.968651		0.919512	0.183722	0.663026		0.994529	0.445282	0.483994
ENSG00000153012	LGI2	leucine rich repeat LGI family member 2		0.667102	0.161521	0.561395		0.946809	0.864175	0.972083		0.778269	0.14341	0.383539		1.15259	0.562955	0.954449		0.707577	0.184932	0.66386		0.922531	0.33781	0.454026
ENSG00000227082	.	.		0.838309	0.425591	0.764269		0.751317	0.458802	0.925743		0.831895	0.179888	0.38828		1.20723	0.3432	0.91315		0.689955	0.185093	0.66386		0.945496	0.368672	0.459964
ENSG00000120696	KBTBD7	kelch repeat and BTB domain containing 7		1.01601	0.81004	0.937177		1.13269	0.175969	0.925743		0.926781	0.10178	0.380299		1.02684	0.692144	0.961836		0.896876	0.185508	0.66386		0.99922	0.494355	0.498089
ENSG00000167112	TRUB2	TruB pseudouridine synthase family member 2		0.880104	0.0570335	0.482603		0.933305	0.419856	0.925743		0.889758	0.0138172	0.380299		0.93384	0.221785	0.91315		1.10638	0.185639	0.66386		1.016	0.366264	0.459964
ENSG00000104967	NOVA2	NOVA alternative splicing regulator 2		0.72576	0.0960312	0.504197		0.817756	0.398394	0.925743		1.00621	0.483504	0.496089		1.16333	0.373244	0.92154		0.781022	0.185725	0.66386		0.966482	0.398366	0.467272
ENSG00000205403	CFI	complement factor I		1.11594	0.465496	0.781665		0.853013	0.318296	0.925743		1.22736	0.0301197	0.380299		0.935418	0.622293	0.955421		0.844391	0.186227	0.664388		0.868991	0.0787118	0.285159
ENSG00000119328	FAM206A	family with sequence similarity 206 member A		1.03471	0.443999	0.772882		0.975578	0.645207	0.946608		1.00095	0.489075	0.497254		0.97559	0.542205	0.951505		1.06718	0.186896	0.665293		1.02138	0.25106	0.40191
ENSG00000143476	DTL	denticleless E3 ubiquitin protein ligase homolog		1.26995	0.277302	0.642193		0.661045	0.46695	0.925743		0.702612	0.124607	0.380299		1.56202	0.0660255	0.91315		2.08215	0.187191	0.665293		1.93948	0.0145685	0.159058
ENSG00000132639	SNAP25	synaptosome associated protein 25		0.3959	0.434577	0.771546		2.09351	0.222994	0.925743		0.389147	0.103866	0.380299		1.84114	0.512056	0.950967		4.92962	0.188464	0.666405		3.03746	0.0566133	0.245934
ENSG00000134690	CDCA8	cell division cycle associated 8		1.12541	0.461538	0.780863		0.957443	0.876771	0.976914		0.815489	0.112928	0.380299		1.08234	0.606045	0.955421		1.43308	0.188502	0.666405		1.28973	0.0476205	0.231637
ENSG00000054967	RELT	RELT%2C TNF receptor		1.01818	0.912146	0.979141		0.889101	0.53634	0.931803		1.01202	0.462598	0.490771		0.857005	0.281609	0.91315		1.26054	0.188572	0.666405		0.915465	0.216178	0.385474
ENSG00000104774	MAN2B1	mannosidase alpha class 2B member 1		0.932631	0.316676	0.679056		1.04597	0.637258	0.945209		1.02037	0.366399	0.455772		0.99125	0.893728	0.99204		1.12718	0.189722	0.669209		1.01501	0.391913	0.465646
ENSG00000148965	SAA4	serum amyloid A4%2C constitutive		1.21954	0.467952	0.782481		0.766799	0.467576	0.925743		1.1754	0.242577	0.409681		1.46716	0.189154	0.91315		1.58171	0.191585	0.673079		1.37936	0.0841479	0.290256
ENSG00000117399	CDC20	cell division cycle 20		1.20117	0.309874	0.673312		1.52855	0.177389	0.925743		0.800671	0.154961	0.385535		1.23375	0.255641	0.91315		1.66853	0.192012	0.673079		1.53148	0.0327244	0.20707
ENSG00000166803	PCLAF	PCNA clamp associated factor		1.28616	0.252681	0.623709		0.956526	0.906352	0.989192		0.704408	0.0860488	0.380299		1.07694	0.745286	0.969003		1.66148	0.19221	0.673079		1.46727	0.0501144	0.233296
ENSG00000183691	NOG	noggin		1.33895	0.307706	0.670381		1.62003	0.179965	0.925743		0.739974	0.148981	0.383539		0.909371	0.720463	0.962902		0.651752	0.192257	0.673079		0.831421	0.201796	0.381397
ENSG00000029993	HMGB3	high mobility group box 3		1.13035	0.266129	0.634173		0.847595	0.445113	0.925743		0.889683	0.156361	0.385535		1.00338	0.973314	0.996816		1.2971	0.192657	0.673222		1.14954	0.0902586	0.297052
ENSG00000111087	GLI1	GLI family zinc finger 1		1.03944	0.791362	0.928734		0.976753	0.906212	0.989192		1.04437	0.362038	0.454824		1.01835	0.891463	0.99204		0.806526	0.193421	0.674631		0.895061	0.154359	0.345831
ENSG00000151704	KCNJ1	potassium voltage-gated channel subfamily J member 1		0.961733	0.937272	0.983059		0.552119	0.148537	0.925743		1.19299	0.314477	0.436392		0.727026	0.441461	0.949684		0.718747	0.195083	0.67787		0.666749	0.0874094	0.294457
ENSG00000165304	MELK	maternal embryonic leucine zipper kinase		1.24611	0.218771	0.609264		0.581822	0.223054	0.925743		0.737974	0.0927697	0.380299		1.22075	0.312236	0.91315		1.653	0.195614	0.67787		1.48024	0.0304328	0.201099
ENSG00000161643	.	.		0.817969	0.361346	0.708697		0.579386	0.192685	0.925743		0.973126	0.444608	0.485003		1.00964	0.960555	0.996816		0.697981	0.196284	0.67787		0.836113	0.141888	0.33882
ENSG00000232692	.	.		1.1408	0.68275	0.889903		0.784607	0.515848	0.925743		0.797699	0.180487	0.38828		1.0474	0.877799	0.99204		1.58569	0.19639	0.67787		1.41874	0.0872333	0.294457
ENSG00000168546	GFRA2	GDNF family receptor alpha 2		0.667547	0.100401	0.507607		0.745192	0.384167	0.925743		0.818638	0.166338	0.38828		0.920821	0.677977	0.961836		0.723529	0.196677	0.67787		0.799376	0.0824906	0.289878
ENSG00000173210	ABLIM3	actin binding LIM protein family member 3		0.646612	0.037683	0.481278		0.702736	0.203828	0.925743		1.06309	0.359227	0.454309		1.01131	0.953317	0.996816		0.76827	0.196857	0.67787		0.874214	0.180644	0.360659
ENSG00000099785	43892	membrane associated ring-CH-type finger 2		0.601169	0.0128441	0.471869		0.786607	0.343246	0.925743		0.903657	0.253971	0.412809		0.813574	0.185547	0.91315		0.77618	0.196883	0.67787		0.766206	0.0152604	0.159717
ENSG00000059804	SLC2A3	solute carrier family 2 member 3		0.783548	0.126972	0.53367		0.867623	0.419489	0.925743		0.896153	0.175362	0.38828		1.04817	0.731568	0.968358		0.832238	0.198269	0.68139		0.935	0.255307	0.404983
ENSG00000151967	SCHIP1	schwannomin interacting protein 1		1.20716	0.211102	0.600902		0.928631	0.701835	0.954067		1.31679	0.00899237	0.380299		1.15947	0.331043	0.91315		0.821049	0.198949	0.682474		0.985651	0.449841	0.484475
ENSG00000167419	LPO	lactoperoxidase		0.74639	0.588755	0.843349		3.49908	0.00139947	0.163825		0.449224	0.0582711	0.380299		0.951061	0.908093	0.996816		2.64373	0.199528	0.683026		1.76754	0.0897438	0.296455
ENSG00000163520	FBLN2	fibulin 2		0.501493	0.0116118	0.471869		0.816192	0.592224	0.937778		0.913648	0.33573	0.444397		0.889255	0.570161	0.955421		0.69397	0.199963	0.683026		0.77401	0.0657017	0.265787
ENSG00000275385	CCL18	C-C motif chemokine ligand 18		0.618956	0.349805	0.706017		0.691453	0.662291	0.948091		0.657559	0.193401	0.391737		1.79061	0.237754	0.91315		0.498287	0.200635	0.683026		1.08464	0.414469	0.473643
ENSG00000113048	MRPS27	mitochondrial ribosomal protein S27		0.991714	0.831054	0.944893		0.9844	0.808113	0.960531		0.957312	0.110513	0.380299		1.05031	0.158746	0.91315		1.07666	0.200787	0.683026		1.07847	0.0121963	0.14458
ENSG00000177575	CD163	CD163 molecule		0.688274	0.180751	0.579636		0.98295	0.95137	0.993435		0.849074	0.227131	0.406708		0.979442	0.92794	0.996816		0.741811	0.201211	0.683026		0.833911	0.157958	0.349297
ENSG00000162694	EXTL2	exostosin like glycosyltransferase 2		1.01634	0.790274	0.928597		0.937659	0.396705	0.925743		0.943732	0.123232	0.380299		1.03126	0.589685	0.955421		1.09574	0.201298	0.683026		1.07143	0.0637554	0.263006
ENSG00000177301	KCNA2	potassium voltage-gated channel subfamily A member 2		0.751109	0.315788	0.679056		0.607002	0.367866	0.925743		0.881035	0.308847	0.43407		0.965798	0.884262	0.99204		0.637784	0.202803	0.686717		0.790078	0.122959	0.324368
ENSG00000198535	C2CD4A	C2 calcium dependent domain containing 4A		1.45605	0.312311	0.675236		0.295726	0.342223	0.925743		0.565984	0.191691	0.391737		1.69789	0.34941	0.91315		6.01575	0.203119	0.686717		3.27245	0.0474083	0.231637
ENSG00000183379	SYNDIG1L	synapse differentiation inducing 1 like		4.29869	0.00233704	0.328617		0.761331	0.308853	0.925743		3.69058	0.00017853	0.0668773		1.64595	0.46568	0.949684		1.36005	0.203612	0.687144		1.41248	0.249052	0.401441
ENSG00000081985	IL12RB2	interleukin 12 receptor subunit beta 2		0.769558	0.20282	0.598001		1.09687	0.72572	0.958529		0.839205	0.149516	0.383539		0.94823	0.761999	0.972886		0.754556	0.205169	0.690452		0.837136	0.103106	0.309689
ENSG00000146833	TRIM4	tripartite motif containing 4		1.15452	0.00384413	0.328617		1.17448	0.0160715	0.449282		1.05219	0.114914	0.380299		1.0574	0.251563	0.91315		0.924117	0.205329	0.690452		1.01709	0.333933	0.45132
ENSG00000238057	.	.		0.763958	0.146036	0.548586		0.703658	0.209694	0.925743		0.913435	0.279271	0.424556		1.19169	0.280095	0.91315		0.77308	0.206353	0.692651		0.976805	0.429772	0.479031
ENSG00000134460	IL2RA	interleukin 2 receptor subunit alpha		0.628118	0.104174	0.514825		0.807104	0.513252	0.925743		0.718848	0.0713791	0.380299		1.33433	0.238671	0.91315		0.733279	0.206865	0.693128		1.03155	0.432781	0.480497
ENSG00000167995	BEST1	bestrophin 1		0.768273	0.099343	0.507607		0.74342	0.151153	0.925743		0.878635	0.150295	0.384042		0.978495	0.870816	0.99204		0.820922	0.207382	0.693619		0.883845	0.119175	0.322099
ENSG00000172201	ID4	inhibitor of DNA binding 4%2C HLH protein		1.14576	0.435706	0.771546		1.06976	0.734504	0.958769		0.972422	0.417077	0.473159		0.903989	0.524305	0.951129		1.2776	0.209385	0.699069		1.0901	0.241386	0.397393
ENSG00000211592	IGKC	immunoglobulin kappa constant		1.04754	0.956349	0.986994		4.7609	0.00044548	0.0780588		0.62483	0.232353	0.4087		0.358441	0.104104	0.91315		0.498746	0.210039	0.699891		0.462226	0.0288829	0.195298
ENSG00000145293	ENOPH1	enolase-phosphatase 1		0.991238	0.915919	0.979141		1.28935	0.0310259	0.618207		0.891947	0.072892	0.380299		0.93781	0.395204	0.927201		0.869737	0.210378	0.699891		0.936495	0.163394	0.352718
ENSG00000111450	STX2	syntaxin 2		0.822589	0.163943	0.561395		0.839516	0.275317	0.925743		0.989831	0.461062	0.490108		1.15837	0.228558	0.91315		0.853684	0.210829	0.700148		1.00093	0.496041	0.498615
ENSG00000153266	FEZF2	FEZ family zinc finger 2		1.34032	0.518646	0.811549		1.38245	0.50234	0.925743		0.401133	0.0459941	0.380299		0.810992	0.655545	0.960998		2.30879	0.211696	0.701781		1.6629	0.115915	0.319181
ENSG00000085760	MTIF2	mitochondrial translational initiation factor 2		0.95481	0.263046	0.632212		0.972277	0.691037	0.949872		0.972505	0.228868	0.407219		1.0003	0.993263	0.998447		1.08215	0.213286	0.705802		1.04485	0.102608	0.309292
ENSG00000177602	HASPIN	histone H3 associated protein kinase		1.02087	0.915306	0.979141		0.67712	0.347697	0.925743		0.635163	0.0289978	0.380299		1.3019	0.15732	0.91315		1.59191	0.21462	0.708965		1.56305	0.019972	0.168502
ENSG00000179021	C3orf38	chromosome 3 open reading frame 38		0.878614	0.054967	0.481278		1.06057	0.542963	0.932865		0.852527	0.00441514	0.34437		0.999514	0.994088	0.998447		0.900002	0.21509	0.709265		0.979014	0.346139	0.45592
ENSG00000129467	ADCY4	adenylate cyclase 4		0.87856	0.483332	0.791958		0.774817	0.300457	0.925743		1.02255	0.440655	0.484218		1.13216	0.454023	0.949684		0.793747	0.217344	0.715439		0.950516	0.350824	0.456332
ENSG00000116062	MSH6	mutS homolog 6		1.07289	0.229576	0.610831		0.943978	0.520531	0.925743		0.995715	0.466981	0.493133		1.06102	0.299579	0.91315		1.10601	0.217828	0.715775		1.09914	0.0260602	0.185592
ENSG00000150672	DLG2	discs large MAGUK scaffold protein 2		1.00256	0.977757	0.992368		1.37463	0.0222112	0.520019		0.868246	0.0669902	0.380299		0.988604	0.893981	0.99204		0.847725	0.219272	0.717683		0.95438	0.277604	0.420856
ENSG00000123364	HOXC13	homeobox C13		1.2434	0.391543	0.739534		2.94428	0.00464879	0.310766		0.773541	0.237711	0.408925		0.816048	0.411784	0.940086		0.599008	0.219679	0.717683		0.75849	0.155403	0.346512
ENSG00000215093	.	.		0.820197	0.291668	0.660338		1.01973	0.946352	0.993435		0.671167	0.0175694	0.380299		0.862818	0.323189	0.91315		1.42628	0.219888	0.717683		1.13956	0.20354	0.382262
ENSG00000149313	AASDHPPT	aminoadipate-semialdehyde dehydrogenase-phosphopantetheinyl transferase		1.04184	0.286445	0.655082		1.03641	0.538879	0.932052		1.00019	0.497838	0.499552		1.00522	0.884552	0.99204		0.939944	0.219941	0.717683		0.995406	0.441691	0.483994
ENSG00000187800	PEAR1	platelet endothelial aggregation receptor 1		0.777789	0.111649	0.524108		1.09179	0.603923	0.938335		0.949637	0.332946	0.442903		1.11576	0.417936	0.945262		0.832397	0.220913	0.717869		0.967247	0.375349	0.459964
ENSG00000152595	MEPE	matrix extracellular phosphoglycoprotein		0.835121	0.84762	0.953563		0.802408	0.842219	0.965408		0.182382	0.107476	0.380299		8.45772	0.144798	0.91315		58.8396	0.221014	0.717869		26.2155	0.045878	0.229791
ENSG00000019169	MARCO	macrophage receptor with collagenous structure		0.318878	0.00567434	0.328617		0.575619	0.342194	0.925743		0.568606	0.0421697	0.380299		0.837918	0.50533	0.949684		0.630701	0.221148	0.717869		0.712242	0.062357	0.259544
ENSG00000028137	TNFRSF1B	TNF receptor superfamily member 1B		0.710708	0.0382004	0.481278		0.850655	0.45695	0.925743		0.941305	0.316758	0.436392		0.838972	0.178444	0.91315		0.806245	0.222356	0.720434		0.796667	0.0157197	0.161249
ENSG00000165480	SKA3	spindle and kinetochore associated complex subunit 3		1.25106	0.355035	0.708697		0.993906	0.987257	0.99746		0.69101	0.0779464	0.380299		1.327	0.256791	0.91315		1.62536	0.222708	0.720434		1.61252	0.0252545	0.184743
ENSG00000213790	.	.		0.956391	0.644093	0.868528		0.839598	0.346753	0.925743		0.903772	0.153268	0.385535		1.1488	0.129836	0.91315		1.22512	0.223929	0.723135		1.22053	0.0153322	0.159717
ENSG00000178053	MLF1	myeloid leukemia factor 1		1.03762	0.728556	0.908512		1.22809	0.111135	0.925743		0.93557	0.22546	0.405815		0.879399	0.167576	0.91315		0.865859	0.225007	0.724763		0.909545	0.109266	0.31309
ENSG00000234093	.	.		0.973324	0.945571	0.983991		0.764588	0.531444	0.931146		0.578824	0.0432647	0.380299		0.678466	0.218459	0.91315		1.62959	0.225707	0.724763		1.07576	0.381405	0.461442
ENSG00000197965	MPZL1	myelin protein zero like 1		1.18964	0.0555399	0.481278		1.14684	0.201621	0.925743		0.987881	0.434054	0.481191		1.05206	0.55931	0.953219		1.13628	0.226173	0.724763		1.13525	0.0652836	0.265639
ENSG00000281831	.	.		0.831379	0.564857	0.829405		0.648925	0.386806	0.925743		1.36714	0.0939118	0.380299		0.573662	0.0238698	0.91315		1.75627	0.226181	0.724763		0.667813	0.027397	0.187965
ENSG00000140379	BCL2A1	BCL2 related protein A1		1.09785	0.839277	0.95176		1.03006	0.936612	0.993435		1.1129	0.375985	0.458117		0.740698	0.452992	0.949684		0.693996	0.226577	0.724763		0.674174	0.0868766	0.294352
ENSG00000225438	.	.		1.79911	0.108176	0.522008		4.02922	0.000676973	0.103913		0.71029	0.237479	0.408925		3.2113	0.0272286	0.91315		3.03841	0.227225	0.724763		4.10946	0.0345318	0.209993
ENSG00000166451	CENPN	centromere protein N		0.91866	0.333721	0.694252		0.803125	0.29657	0.925743		0.839775	0.0502064	0.380299		1.05653	0.480241	0.949684		1.25462	0.22734	0.724763		1.17426	0.046918	0.231256
ENSG00000154133	ROBO4	roundabout guidance receptor 4		0.656268	0.0341794	0.47616		0.8064	0.41085	0.925743		1.01695	0.456145	0.488141		0.868428	0.380615	0.921697		0.780302	0.227528	0.724763		0.79506	0.0383231	0.215553
ENSG00000235560	.	.		1.238	0.018287	0.474819		1.06587	0.695017	0.951584		0.977753	0.407031	0.471303		0.975858	0.777632	0.973413		1.20816	0.229188	0.728811		1.10154	0.132263	0.332039
ENSG00000104738	MCM4	minichromosome maintenance complex component 4		1.16134	0.263956	0.632212		0.892777	0.659609	0.948091		0.96769	0.403709	0.471303		1.06585	0.612542	0.955421		1.33455	0.229724	0.729278		1.21495	0.0635914	0.262929
ENSG00000235065	.	.		0.782758	0.489582	0.793751		1.90798	0.0911271	0.925743		0.622079	0.0790281	0.380299		0.715368	0.213799	0.91315		0.641102	0.230767	0.730067		0.738777	0.101065	0.307923
ENSG00000159640	ACE	angiotensin I converting enzyme		0.635894	0.00518691	0.328617		0.82826	0.305471	0.925743		0.915394	0.231683	0.408223		0.951938	0.700965	0.961836		0.838292	0.231048	0.730067		0.877719	0.0946991	0.299109
ENSG00000198056	PRIM1	DNA primase subunit 1		1.01695	0.850797	0.953563		0.988268	0.923864	0.993435		0.904739	0.0948414	0.380299		1.06296	0.450799	0.949684		1.1483	0.231142	0.730067		1.1361	0.0361849	0.214212
ENSG00000253706	.	.		0.914793	0.787045	0.927533		0.68845	0.544342	0.932865		0.767261	0.218244	0.401939		0.773679	0.330171	0.91315		2.03654	0.232565	0.73045		1.27328	0.207152	0.382262
ENSG00000266936	.	.		1.25023	0.471513	0.785017		0.648482	0.517475	0.925743		0.916499	0.396429	0.469255		1.00561	0.98459	0.998447		2.15648	0.232689	0.73045		1.53162	0.0995198	0.305575
ENSG00000196172	ZNF681	zinc finger protein 681		1.3054	0.0431021	0.481278		1.00951	0.956359	0.993435		1.05061	0.321541	0.436627		1.09871	0.485702	0.949684		1.21689	0.233072	0.73045		1.19169	0.0485378	0.231917
ENSG00000185989	RASA3	RAS p21 protein activator 3		0.76664	0.134529	0.541878		0.775482	0.372424	0.925743		0.950211	0.364642	0.455772		1.07974	0.614171	0.955421		0.77149	0.233286	0.73045		0.920926	0.259854	0.408997
ENSG00000198844	ARHGEF15	Rho guanine nucleotide exchange factor 15		0.715118	0.0939234	0.504197		0.795252	0.379094	0.925743		1.03593	0.410844	0.471728		1.01298	0.939441	0.996816		0.785423	0.234004	0.73045		0.879656	0.173389	0.358818
ENSG00000109255	NMU	neuromedin U		1.11058	0.862912	0.959189		2.89209	0.0420748	0.703936		0.450803	0.104838	0.380299		0.705757	0.494168	0.949684		0.522698	0.23439	0.73045		0.678614	0.16559	0.353852
ENSG00000185090	MANEAL	mannosidase endo-alpha like		1.26895	0.196329	0.595607		1.209	0.35639	0.925743		0.929245	0.306417	0.433525		1.06555	0.717259	0.962902		1.28887	0.23487	0.73045		1.22492	0.0721458	0.275055
ENSG00000166582	CENPV	centromere protein V		0.979008	0.860906	0.958821		1.15092	0.291127	0.925743		0.944622	0.262276	0.416555		0.975867	0.811779	0.983795		1.17104	0.235669	0.73045		1.07746	0.180811	0.360659
ENSG00000060982	BCAT1	branched chain amino acid transaminase 1		0.597952	0.041429	0.481278		0.936717	0.754995	0.958769		0.721844	0.0356303	0.380299		1.02068	0.918168	0.996816		0.808198	0.235987	0.73045		0.892972	0.223494	0.388391
ENSG00000125630	POLR1B	RNA polymerase I subunit B		1.04736	0.626015	0.861357		1.14329	0.231607	0.925743		0.978354	0.389334	0.464473		1.10324	0.268068	0.91315		1.15535	0.236503	0.73045		1.15262	0.0267673	0.185912
ENSG00000004399	PLXND1	plexin D1		0.68759	0.0309937	0.47616		0.791893	0.277545	0.925743		0.939934	0.3217	0.436627		0.996738	0.981914	0.996816		0.816997	0.237157	0.73045		0.889983	0.153071	0.345709
ENSG00000110079	MS4A4A	membrane spanning 4-domains A4A		0.624124	0.0734402	0.492353		1.01703	0.953629	0.993435		0.797923	0.13044	0.380299		0.896021	0.592793	0.955421		0.747675	0.237468	0.73045		0.793865	0.0785096	0.284978
ENSG00000090889	KIF4A	kinesin family member 4A		1.5459	0.0722905	0.492353		0.725228	0.499091	0.925743		0.794791	0.194917	0.392981		1.54085	0.12619	0.91315		1.70124	0.238168	0.73045		1.74205	0.0184266	0.164919
ENSG00000124784	RIOK1	RIO kinase 1		1.03615	0.447327	0.773633		0.9677	0.595368	0.937778		0.974323	0.253977	0.412809		1.00864	0.848793	0.99204		1.06752	0.238181	0.73045		1.04523	0.105786	0.310074
ENSG00000123933	MXD4	MAX dimerization protein 4		0.886171	0.1571	0.560531		1.00032	0.99777	0.999517		1.08155	0.149449	0.383539		0.912782	0.300475	0.91315		1.13251	0.238521	0.73045		0.956519	0.255978	0.405057
ENSG00000253368	TRNP1	TMF1-regulated nuclear protein 1		1.44991	0.024887	0.474819		1.09414	0.647413	0.946608		0.95589	0.370879	0.457195		0.999673	0.998447	0.998878		1.25509	0.238723	0.73045		1.16332	0.118895	0.322073
ENSG00000131153	GINS2	GINS complex subunit 2		1.30967	0.225174	0.610348		0.874704	0.727649	0.958769		0.826979	0.202342	0.398466		1.08838	0.697612	0.961836		1.55833	0.238768	0.73045		1.37354	0.06841	0.269752
ENSG00000116212	LRRC42	leucine rich repeat containing 42		1.06258	0.397452	0.743685		1.18741	0.0887406	0.925743		0.94061	0.176717	0.38828		0.952119	0.443843	0.949684		0.89404	0.23888	0.73045		0.951475	0.189885	0.367708
ENSG00000226741	.	.		1.21887	0.622278	0.860167		2.0924	0.0202862	0.491305		0.945137	0.431516	0.481089		1.5158	0.332894	0.91315		1.76065	0.239084	0.73045		1.41122	0.159137	0.350152
ENSG00000163606	CD200R1	CD200 receptor 1		0.861016	0.398857	0.744606		1.0156	0.934665	0.993435		0.869593	0.156401	0.385535		1.06246	0.69607	0.961836		0.82835	0.239106	0.73045		0.930483	0.271571	0.415566
ENSG00000124490	CRISP2	cysteine rich secretory protein 2		1.08219	0.890121	0.970428		1.72352	0.422374	0.925743		0.485853	0.147153	0.383539		0.583228	0.248924	0.91315		4.19165	0.239453	0.73045		1.45962	0.240903	0.397363
ENSG00000153815	CMIP	c-Maf inducing protein		0.98854	0.861177	0.958821		0.956859	0.579642	0.937778		1.02222	0.332912	0.442903		1.10739	0.0864141	0.91315		0.923717	0.24061	0.732784		1.01989	0.333972	0.45132
ENSG00000148219	ASTN2	astrotactin 2		1.12038	0.455991	0.779251		1.01829	0.933874	0.993435		0.804856	0.0651346	0.380299		1.12705	0.410154	0.940086		1.27795	0.241824	0.732912		1.26117	0.0364916	0.214212
ENSG00000116604	MEF2D	myocyte enhancer factor 2D		0.963453	0.416601	0.758303		0.988433	0.856579	0.968864		1.04149	0.146619	0.383539		1.02198	0.60322	0.955421		0.936241	0.241942	0.732912		0.97456	0.229405	0.392441
ENSG00000230715	.	.		0.896258	0.625577	0.861357		1.11398	0.663821	0.948091		1.18131	0.165254	0.38828		0.794283	0.247547	0.91315		1.3432	0.242275	0.732912		0.87279	0.19031	0.367854
ENSG00000185904	.	.		1.15945	0.563199	0.829405		1.3295	0.289917	0.925743		0.693029	0.0457507	0.380299		1.11879	0.642414	0.955421		1.41894	0.242484	0.732912		1.32893	0.0692009	0.270984
ENSG00000156675	RAB11FIP1	RAB11 family interacting protein 1		1.09714	0.416585	0.758303		0.952762	0.790736	0.958861		1.00137	0.49455	0.498439		1.01751	0.868449	0.99204		1.21678	0.243049	0.732912		1.12817	0.101106	0.307923
ENSG00000157593	SLC35B2	solute carrier family 35 member B2		1.13678	0.111175	0.523191		1.02023	0.841942	0.965408		0.991439	0.446597	0.485477		1.00412	0.955328	0.996816		1.11467	0.243166	0.732912		1.07271	0.119547	0.32264
ENSG00000214787	MS4A4E	membrane spanning 4-domains A4E		1.22263	0.251296	0.623548		1.20976	0.374504	0.925743		1.26844	0.0518924	0.380299		0.946164	0.745823	0.969003		0.800969	0.243653	0.732912		0.848956	0.108491	0.313004
ENSG00000228789	.	.		1.41665	0.120686	0.53367		0.857351	0.675331	0.948091		1.42843	0.0273116	0.380299		1.39542	0.188323	0.91315		0.727083	0.243782	0.732912		1.05751	0.387425	0.463793
ENSG00000265933	.	.		5.17516	0.0061263	0.337487		1.63783	0.318715	0.925743		4.66084	0.000718789	0.134629		2.36104	0.355708	0.91315		0.58912	0.244679	0.733892		1.48719	0.290063	0.424941
ENSG00000090263	MRPS33	mitochondrial ribosomal protein S33		0.855115	0.22227	0.609264		1.21469	0.242075	0.925743		0.830902	0.0484771	0.380299		0.923009	0.456562	0.949684		0.83969	0.244892	0.733892		0.920435	0.183827	0.362855
ENSG00000276223	.	.		0.43583	0.0478544	0.481278		0.528119	0.282825	0.925743		0.790242	0.195527	0.393691		0.513159	0.0099726	0.91315		0.652563	0.246481	0.734626		0.515223	0.00075711	0.0690463
ENSG00000106991	ENG	endoglin		0.645558	0.0267691	0.47616		0.846616	0.481737	0.925743		0.952647	0.370716	0.457195		0.874809	0.390095	0.926893		0.799981	0.246531	0.734626		0.810741	0.0440521	0.227206
ENSG00000229425	.	.		0.778658	0.424449	0.764039		0.464094	0.0745522	0.925743		0.930926	0.382422	0.461471		1.38166	0.250368	0.91315		0.73483	0.246553	0.734626		1.05275	0.40358	0.46847
ENSG00000132681	ATP1A4	ATPase Na+/K+ transporting subunit alpha 4		1.52938	0.024449	0.474819		1.20773	0.718279	0.958491		0.83061	0.300633	0.430072		0.874871	0.492958	0.949684		2.26522	0.247112	0.734626		1.38498	0.155178	0.346512
ENSG00000130830	MPP1	membrane palmitoylated protein 1		0.903632	0.336457	0.6948		0.895776	0.387767	0.925743		0.98419	0.421629	0.476303		1.04928	0.603311	0.955421		0.885223	0.247336	0.734626		0.958358	0.277724	0.420856
ENSG00000120457	KCNJ5	potassium voltage-gated channel subfamily J member 5		0.786947	0.351768	0.706301		0.84393	0.45306	0.925743		0.898347	0.281621	0.424556		0.984881	0.944077	0.996816		0.813519	0.24749	0.734626		0.890513	0.223439	0.388391
ENSG00000113272	THG1L	tRNA-histidine guanylyltransferase 1 like		1.06455	0.51708	0.811549		1.12367	0.368214	0.925743		0.91151	0.134526	0.380299		1.0659	0.471695	0.949684		1.15795	0.249231	0.735954		1.13573	0.0495038	0.233211
ENSG00000121058	COIL	coilin		1.0314	0.530303	0.820874		1.00011	0.998463	0.999517		0.973999	0.242915	0.409681		0.996361	0.934806	0.996816		1.0621	0.249738	0.735954		1.03871	0.138894	0.33611
ENSG00000167216	KATNAL2	katanin catalytic subunit A1 like 2		0.704091	0.0252487	0.474819		0.577841	0.0173916	0.463553		0.876668	0.146349	0.383539		1.00086	0.994692	0.998447		0.828702	0.250177	0.735954		0.902772	0.160743	0.350152
ENSG00000103335	PIEZO1	piezo type mechanosensitive ion channel component 1		0.844887	0.179583	0.579636		0.786788	0.217583	0.925743		1.09158	0.215033	0.401432		0.948946	0.674338	0.961836		1.21451	0.25046	0.735954		0.99087	0.463396	0.486787
ENSG00000259863	.	.		0.862909	0.503576	0.80262		0.589049	0.206026	0.925743		1.02442	0.448822	0.486387		1.04259	0.829097	0.987849		1.53899	0.250956	0.735954		1.08268	0.324502	0.445922
ENSG00000183963	SMTN	smoothelin		0.89721	0.349063	0.706017		0.962697	0.809231	0.960531		1.08904	0.18263	0.38828		1.00639	0.952405	0.996816		1.18039	0.251139	0.735954		1.02285	0.397368	0.466643
ENSG00000213949	ITGA1	integrin subunit alpha 1		0.735821	0.113727	0.527254		0.730072	0.207628	0.925743		0.8934	0.225077	0.405815		1.20827	0.262992	0.91315		0.805882	0.251283	0.735954		1.00622	0.480938	0.492665
ENSG00000196205	.	.		1.1359	0.301277	0.664222		0.950483	0.799621	0.960531		0.902184	0.181371	0.38828		1.26548	0.0480992	0.91315		1.23907	0.251459	0.735954		1.30343	0.00777001	0.122176
ENSG00000143457	GOLPH3L	golgi phosphoprotein 3 like		1.03105	0.562027	0.829405		1.01425	0.839771	0.965408		0.963284	0.194822	0.392981		1.0202	0.68575	0.961836		0.931781	0.251474	0.735954		1.00289	0.471562	0.489498
ENSG00000274956	.	.		0.783003	0.553712	0.829405		0.569059	0.261741	0.925743		0.559784	0.0370272	0.380299		1.40932	0.357659	0.91315		1.61864	0.252341	0.737234		1.6582	0.0377511	0.215553
ENSG00000146112	PPP1R18	protein phosphatase 1 regulatory subunit 18		0.876254	0.189574	0.590435		0.972882	0.77219	0.958769		0.963639	0.305912	0.433414		1.11735	0.205221	0.91315		0.907671	0.25315	0.737234		1.00787	0.45235	0.484803
ENSG00000118600	RXYLT1	ribitol xylosyltransferase 1		1.01862	0.755017	0.913558		0.976114	0.744505	0.958769		0.981297	0.341246	0.446961		0.94785	0.296413	0.91315		1.07974	0.253327	0.737234		1.01358	0.372627	0.459964
ENSG00000188130	MAPK12	mitogen-activated protein kinase 12		0.737924	0.0850448	0.492353		0.961614	0.833076	0.962059		0.938046	0.31506	0.436392		0.943343	0.690986	0.961836		1.22068	0.253486	0.737234		0.964014	0.375974	0.460261
ENSG00000229676	ZNF492	zinc finger protein 492		0.792723	0.226272	0.610831		0.741236	0.221446	0.925743		0.706658	0.0126388	0.380299		0.859722	0.332191	0.91315		1.27128	0.254248	0.737575		1.06973	0.30263	0.432692
ENSG00000267279	.	.		0.633536	0.201273	0.598001		0.34077	0.0929416	0.925743		0.70315	0.120265	0.380299		1.08573	0.775913	0.973413		0.679515	0.254652	0.737575		0.875941	0.278627	0.421245
ENSG00000090674	MCOLN1	mucolipin 1		0.820172	0.0355913	0.47616		0.902341	0.424578	0.925743		1.02143	0.39322	0.466903		0.940987	0.470507	0.949684		1.14236	0.254784	0.737575		0.972226	0.341928	0.454851
ENSG00000118308	LRMP	lymphoid restricted membrane protein		0.744362	0.0374464	0.481278		0.888299	0.517994	0.925743		0.903923	0.185087	0.390225		1.00936	0.937625	0.996816		0.842072	0.255406	0.738235		0.9146	0.17463	0.358818
ENSG00000171551	ECEL1	endothelin converting enzyme like 1		1.16904	0.772978	0.917518		0.625719	0.609342	0.939777		0.542786	0.154696	0.385535		2.12053	0.207746	0.91315		3.4397	0.256553	0.740408		2.92034	0.0434465	0.227206
ENSG00000115468	EFHD1	EF-hand domain family member D1		1.14199	0.459055	0.78017		1.04835	0.86686	0.972083		0.873738	0.216255	0.401432		0.918918	0.603953	0.955421		1.37336	0.257099	0.74084		1.15861	0.174173	0.358818
ENSG00000271880	.	.		0.973147	0.885701	0.968899		0.805138	0.503192	0.925743		1.24678	0.0867394	0.380299		1.27189	0.210213	0.91315		0.76076	0.258288	0.743123		1.01075	0.4728	0.489498
ENSG00000228221	.	.		1.14184	0.588816	0.843349		0.569264	0.469521	0.925743		0.77241	0.252819	0.412809		1.08195	0.739452	0.969003		2.3512	0.259818	0.746171		1.64534	0.0917764	0.297052
ENSG00000010610	CD4	CD4 molecule		0.893999	0.444591	0.772955		1.13644	0.352778	0.925743		0.944036	0.300975	0.430072		1.10183	0.464225	0.949684		0.870431	0.261676	0.746171		0.977975	0.409991	0.471402
ENSG00000166484	MAPK7	mitogen-activated protein kinase 7		0.952191	0.428513	0.767309		1.02979	0.769776	0.958769		1.06255	0.134892	0.380299		0.973753	0.637302	0.955421		1.10944	0.262627	0.746171		0.996515	0.472245	0.489498
ENSG00000064692	SNCAIP	synuclein alpha interacting protein		1.51454	0.120055	0.53367		0.995557	0.972005	0.996512		1.26466	0.100258	0.380299		1.41968	0.227551	0.91315		0.883598	0.263412	0.746171		1.15502	0.215365	0.385474
ENSG00000197891	SLC22A12	solute carrier family 22 member 12		0.559976	0.209652	0.598861		0.394068	0.312923	0.925743		0.575071	0.110852	0.380299		0.787704	0.493919	0.949684		0.576555	0.263589	0.746171		0.655156	0.0728772	0.276314
ENSG00000137513	NARS2	asparaginyl-tRNA synthetase 2%2C mitochondrial		0.893034	0.0676928	0.492353		0.935601	0.490216	0.925743		0.906847	0.0401893	0.380299		0.967059	0.552809	0.953219		1.10063	0.263647	0.746171		1.03759	0.228134	0.392441
ENSG00000068323	TFE3	transcription factor binding to IGHM enhancer 3		0.799397	0.0883124	0.493759		0.915389	0.647077	0.946608		0.942931	0.295273	0.428718		1.03809	0.740925	0.969003		0.835729	0.263691	0.746171		0.931798	0.227125	0.39244
ENSG00000179855	GIPC3	GIPC PDZ domain containing family member 3		0.627182	0.0719431	0.492353		0.838754	0.532646	0.931803		0.929346	0.346857	0.449282		0.924215	0.692391	0.961836		0.780388	0.263771	0.746171		0.825043	0.10674	0.311407
ENSG00000125869	LAMP5	lysosomal associated membrane protein family member 5		1.18378	0.550012	0.828779		0.701119	0.437022	0.925743		0.726399	0.119499	0.380299		1.12785	0.653354	0.960543		1.59703	0.264216	0.746171		1.45013	0.0680074	0.269709
ENSG00000111737	RAB35	RAB35%2C member RAS oncogene family		0.957872	0.481382	0.791845		1.05045	0.467803	0.925743		1.03139	0.25287	0.412809		0.983861	0.770997	0.973413		0.932508	0.264401	0.746171		0.951038	0.118062	0.321001
ENSG00000174600	CMKLR1	chemerin chemokine-like receptor 1		0.697479	0.0548247	0.481278		0.908887	0.619585	0.939777		0.839645	0.108665	0.380299		1.07915	0.629682	0.955421		0.833443	0.264419	0.746171		0.942621	0.312551	0.439062
ENSG00000266805	.	.		0.895164	0.658094	0.874191		2.53784	0.0244317	0.551332		0.682208	0.134937	0.380299		1.22017	0.380275	0.921697		0.621572	0.26468	0.746171		0.917213	0.37263	0.459964
ENSG00000182566	CLEC4G	C-type lectin domain family 4 member G		0.405176	0.0779773	0.492353		0.597536	0.295894	0.925743		0.6635	0.127096	0.380299		1.01201	0.972828	0.996816		0.691416	0.265493	0.746171		0.839952	0.251921	0.402135
ENSG00000065989	PDE4A	phosphodiesterase 4A		0.758457	0.0434742	0.481278		0.880075	0.511368	0.925743		0.968392	0.387498	0.463827		1.00989	0.932198	0.996816		0.836735	0.265601	0.746171		0.908036	0.160108	0.350152
ENSG00000099204	ABLIM1	actin binding LIM protein 1		0.891472	0.209441	0.598861		0.878113	0.240653	0.925743		1.0408	0.286649	0.424556		1.11838	0.180502	0.91315		0.903467	0.265662	0.746171		1.00975	0.440165	0.48382
ENSG00000253438	.	.		0.859559	0.59255	0.84442		2.56744	0.0236772	0.5475		0.929282	0.409374	0.471728		0.676251	0.0679837	0.91315		2.1379	0.265721	0.746171		1.09572	0.374654	0.459964
ENSG00000162639	HENMT1	HEN methyltransferase 1		0.959162	0.477829	0.788522		1.00639	0.951288	0.993435		0.861092	0.00705461	0.380299		0.949547	0.335923	0.91315		1.11426	0.266691	0.747773		1.03012	0.284806	0.424768
ENSG00000250971	.	.		1.02463	0.9144	0.979141		0.961449	0.895851	0.9847		1.21011	0.146243	0.383539		1.23879	0.32161	0.91315		0.759113	0.268108	0.749866		0.991864	0.480959	0.492665
ENSG00000226396	.	.		0.797834	0.393531	0.739938		1.18073	0.64879	0.947142		0.607617	0.0335504	0.380299		0.89689	0.619085	0.955421		1.56244	0.268352	0.749866		1.23199	0.176663	0.358882
ENSG00000124191	TOX2	TOX high mobility group box family member 2		0.672001	0.058124	0.483211		1.41225	0.145088	0.925743		1.30888	0.0724209	0.380299		0.834526	0.391361	0.927201		0.777443	0.269038	0.749866		0.764634	0.0500072	0.233296
ENSG00000128284	APOL3	apolipoprotein L3		0.746478	0.0312682	0.47616		0.858906	0.424824	0.925743		0.922466	0.23044	0.4076		1.01181	0.918538	0.996816		0.844236	0.269039	0.749866		0.918528	0.181677	0.361233
ENSG00000124787	RPP40	ribonuclease P/MRP subunit p40		0.910461	0.25135	0.623548		1.11343	0.372947	0.925743		0.850567	0.016314	0.380299		0.964226	0.613318	0.955421		1.1367	0.271283	0.754196		1.06258	0.18415	0.363067
ENSG00000263563	.	.		0.640298	0.165116	0.561395		0.611969	0.525889	0.925743		0.691671	0.18363	0.389512		0.738442	0.20403	0.91315		0.582505	0.271975	0.754196		0.712075	0.123381	0.325024
ENSG00000136205	TNS3	tensin 3		0.733419	0.0730575	0.492353		0.720068	0.233594	0.925743		0.850566	0.136513	0.380299		1.04225	0.7781	0.973413		0.797907	0.272195	0.754196		0.913633	0.228843	0.392441
ENSG00000176533	GNG7	G protein subunit gamma 7		1.21717	0.108603	0.522008		1.2817	0.0552926	0.821929		0.997562	0.489432	0.497254		1.07883	0.512491	0.950967		1.15696	0.272203	0.754196		1.14514	0.0609143	0.254671
ENSG00000165801	ARHGEF40	Rho guanine nucleotide exchange factor 40		0.805677	0.0420063	0.481278		0.824151	0.229071	0.925743		0.992056	0.463542	0.491071		0.929003	0.416942	0.945262		0.867198	0.272641	0.754293		0.880687	0.0472799	0.231637
ENSG00000154258	ABCA9	ATP binding cassette subfamily A member 9		0.923429	0.651258	0.87129		0.986872	0.955287	0.993435		1.0364	0.398303	0.469491		1.31614	0.0844196	0.91315		0.807073	0.273628	0.755908		1.0599	0.324916	0.446164
ENSG00000206190	ATP10A	ATPase phospholipid transporting 10A (putative)		0.838903	0.154206	0.559563		0.83007	0.336162	0.925743		1.04452	0.335122	0.44422		0.901002	0.321093	0.91315		0.848833	0.277465	0.764615		0.855889	0.0373121	0.215146
ENSG00000013016	EHD3	EH domain containing 3		1.44435	0.00573887	0.328617		0.807102	0.250725	0.925743		1.03681	0.372335	0.457195		0.963147	0.778034	0.973413		1.19104	0.277597	0.764615		1.09996	0.180199	0.360659
ENSG00000010295	IFFO1	intermediate filament family orphan 1		0.831746	0.247559	0.62329		0.807317	0.298267	0.925743		0.993398	0.47963	0.49579		1.03725	0.791375	0.975162		0.839416	0.278028	0.764678		0.914786	0.213492	0.385474
ENSG00000230897	.	.		0.958006	0.840858	0.95176		1.06482	0.828979	0.961714		0.757101	0.0730055	0.380299		1.13203	0.523753	0.951129		1.36566	0.278451	0.764718		1.32368	0.0556105	0.245657
ENSG00000211895	IGHA1	immunoglobulin heavy constant alpha 1		1.02605	0.979451	0.992368		2.25882	0.151307	0.925743		0.641423	0.259179	0.414554		0.332163	0.135351	0.91315		0.541007	0.28037	0.767476		0.460737	0.0404062	0.21883
ENSG00000159842	ABR	active BCR-related		0.981452	0.760024	0.914861		0.957662	0.646629	0.946608		1.12783	0.0169546	0.380299		0.942916	0.360044	0.91315		0.915306	0.281792	0.767476		0.916038	0.042758	0.226231
ENSG00000142227	EMP3	epithelial membrane protein 3		0.768634	0.0796583	0.492353		1.11134	0.596677	0.937778		0.869985	0.131513	0.380299		0.881387	0.30213	0.91315		0.825573	0.281836	0.767476		0.833815	0.0370795	0.215146
ENSG00000126953	TIMM8A	translocase of inner mitochondrial membrane 8A		0.949485	0.484754	0.791958		0.950332	0.674182	0.948091		0.909039	0.0801089	0.380299		1.08237	0.227568	0.91315		1.12761	0.281837	0.767476		1.13235	0.0253445	0.184743
ENSG00000132912	DCTN4	dynactin subunit 4		0.954822	0.227533	0.610831		1.00743	0.915651	0.991338		0.951498	0.0992301	0.380299		0.967285	0.324148	0.91315		0.936328	0.283321	0.767476		0.972418	0.207691	0.382502
ENSG00000169862	CTNND2	catenin delta 2		1.16981	0.377269	0.727411		0.951778	0.851457	0.968864		0.864637	0.181185	0.38828		1.00695	0.967368	0.996816		1.30934	0.283323	0.767476		1.19687	0.115355	0.319181
ENSG00000266274	.	.		0.900719	0.579739	0.839143		0.805934	0.431466	0.925743		0.929062	0.331081	0.442623		1.02887	0.868684	0.99204		0.79771	0.283773	0.767476		0.891475	0.206182	0.382262
ENSG00000198182	ZNF607	zinc finger protein 607		1.13871	0.137122	0.545662		1.03841	0.730119	0.958769		0.969755	0.330574	0.442623		1.04333	0.616418	0.955421		1.1178	0.284244	0.767476		1.09728	0.0815876	0.288656
ENSG00000112902	SEMA5A	semaphorin 5A		1.33898	0.0248965	0.474819		0.919924	0.634774	0.945209		0.985897	0.449366	0.486387		1.07335	0.589339	0.955421		1.19169	0.284316	0.767476		1.19049	0.0560959	0.245884
ENSG00000198752	CDC42BPB	CDC42 binding protein kinase beta		0.850778	0.0805108	0.492353		0.898263	0.407791	0.925743		1.04197	0.293835	0.427901		1.02959	0.729765	0.967764		0.89057	0.284389	0.767476		0.953908	0.243064	0.398599
ENSG00000170854	RIOX2	ribosomal oxygenase 2		1.01723	0.699388	0.89638		0.996134	0.951563	0.993435		0.974897	0.238834	0.408925		1.05955	0.142644	0.91315		1.06342	0.284468	0.767476		1.08068	0.0180521	0.164919
ENSG00000137745	MMP13	matrix metallopeptidase 13		1.03488	0.935564	0.983059		0.170541	0.191364	0.925743		0.574624	0.141009	0.381663		1.99538	0.122886	0.91315		2.58414	0.284558	0.767476		2.46363	0.0396281	0.218068
ENSG00000165078	CPA6	carboxypeptidase A6		1.8157	0.0247557	0.474819		0.888167	0.881264	0.978855		1.73966	0.0922309	0.380299		1.842	0.435569	0.949538		2.6877	0.285414	0.767476		2.18407	0.0882998	0.29586
ENSG00000172954	LCLAT1	lysocardiolipin acyltransferase 1		1.03098	0.689277	0.891767		1.06387	0.578263	0.937778		0.950045	0.222772	0.405815		0.99158	0.902315	0.996816		1.1175	0.285479	0.767476		1.06887	0.141607	0.33882
ENSG00000164867	NOS3	nitric oxide synthase 3		0.747943	0.209033	0.598861		0.986565	0.956838	0.993435		0.959874	0.4064	0.471303		0.978222	0.906788	0.996816		0.796777	0.285873	0.767476		0.860444	0.15632	0.346905
ENSG00000175782	SLC35E3	solute carrier family 35 member E3		0.975318	0.737823	0.910971		1.12649	0.235061	0.925743		0.945922	0.192266	0.391737		0.919571	0.188275	0.91315		1.11467	0.286011	0.767476		1.01185	0.418135	0.476089
ENSG00000110324	IL10RA	interleukin 10 receptor subunit alpha		0.816535	0.252965	0.623709		1.06565	0.737658	0.958769		0.930935	0.304902	0.432966		0.935929	0.659504	0.961836		0.838239	0.286988	0.768339		0.850552	0.0878893	0.295542
ENSG00000136888	ATP6V1G1	ATPase H+ transporting V1 subunit G1		1.02842	0.842464	0.952284		1.4672	0.00876263	0.328876		0.868101	0.108968	0.380299		0.844159	0.167452	0.91315		0.857062	0.287293	0.768339		0.884893	0.0987059	0.305076
ENSG00000100065	CARD10	caspase recruitment domain family member 10		0.932357	0.515552	0.811111		1.04834	0.747459	0.958769		1.0606	0.253096	0.412809		0.878448	0.162956	0.91315		0.871258	0.287815	0.768339		0.851345	0.0174575	0.164919
ENSG00000140829	DHX38	DEAH-box helicase 38		1.03115	0.595257	0.847201		0.96434	0.689628	0.949872		1.09259	0.0379406	0.380299		1.00019	0.997147	0.998878		1.09032	0.288304	0.768339		1.0114	0.402521	0.467983
ENSG00000162961	DPY30	dpy-30%2C histone methyltransferase complex regulatory subunit		0.943111	0.557044	0.829405		1.2457	0.0843164	0.925743		0.857381	0.0388718	0.380299		0.908191	0.25852	0.91315		0.88146	0.288383	0.768339		0.923429	0.134013	0.332039
ENSG00000270972	.	.		0.771423	0.293036	0.660478		0.397222	0.122694	0.925743		1.21573	0.166998	0.38828		0.806677	0.266782	0.91315		1.64203	0.289458	0.769426		0.870954	0.229375	0.392441
ENSG00000168309	FAM107A	family with sequence similarity 107 member A		0.638624	0.0408315	0.481278		0.81105	0.470879	0.925743		0.958184	0.399854	0.469645		0.848668	0.337002	0.91315		0.784747	0.289989	0.769426		0.786825	0.0414631	0.221961
ENSG00000145692	BHMT	betaine--homocysteine S-methyltransferase		0.676565	0.231442	0.610831		0.444168	0.12327	0.925743		0.813455	0.217572	0.401887		0.993264	0.979462	0.996816		1.56247	0.290024	0.769426		1.02426	0.456848	0.484803
ENSG00000146223	RPL7L1	ribosomal protein L7 like 1		0.984352	0.689417	0.891767		1.00479	0.93932	0.993435		0.961138	0.123708	0.380299		1.06588	0.067485	0.91315		1.06151	0.2919	0.771923		1.07784	0.0100663	0.132949
ENSG00000058262	SEC61A1	Sec61 translocon alpha 1 subunit		1.00255	0.941595	0.983059		1.01143	0.830649	0.961714		0.98011	0.255884	0.412809		0.990419	0.752605	0.9712		1.05203	0.292589	0.771923		1.03149	0.170485	0.358785
ENSG00000234902	.	.		1.06477	0.709633	0.899893		0.838979	0.524738	0.925743		1.21848	0.0826778	0.380299		1.09741	0.551812	0.953219		1.31156	0.292612	0.771923		1.07945	0.289232	0.424941
ENSG00000171724	VAT1L	vesicle amine transport 1 like		0.794581	0.564565	0.829405		0.863548	0.78037	0.958769		0.521391	0.0446258	0.380299		1.86788	0.101899	0.91315		1.77324	0.292613	0.771923		2.02748	0.0222412	0.1743
ENSG00000105011	ASF1B	anti-silencing function 1B histone chaperone		1.12653	0.566115	0.829405		0.769085	0.540056	0.932052		0.711993	0.0854167	0.380299		1.12702	0.561829	0.954449		1.52611	0.294112	0.774785		1.38192	0.0708582	0.273081
ENSG00000115523	GNLY	granulysin		0.522645	0.175018	0.572091		0.642251	0.329974	0.925743		0.63272	0.0984928	0.380299		0.629284	0.138825	0.91315		1.54005	0.295049	0.77616		0.742487	0.109322	0.31309
ENSG00000225051	.	.		1.13497	0.370024	0.718191		0.89537	0.798496	0.960531		0.860529	0.258367	0.414256		0.93967	0.621757	0.955421		1.59036	0.296103	0.77784		1.22282	0.165938	0.353852
ENSG00000214389	.	.		0.988222	0.95995	0.986994		1.11144	0.692928	0.950113		0.716682	0.0453306	0.380299		0.981431	0.927536	0.996816		1.32541	0.297903	0.781473		1.22135	0.124352	0.326206
ENSG00000244716	.	.		0.874681	0.640824	0.867074		2.05025	0.0110123	0.37502		0.725418	0.0944959	0.380299		0.864354	0.538174	0.951129		0.736553	0.299541	0.784671		0.868963	0.234723	0.393371
ENSG00000095917	TPSD1	tryptase delta 1		0.544341	0.352337	0.706301		1.20958	0.688665	0.949872		0.900392	0.410312	0.471728		0.484236	0.0756062	0.91315		0.661375	0.300869	0.786207		0.467843	0.00873142	0.1258
ENSG00000273372	.	.		0.712622	0.14606	0.548586		0.62186	0.175493	0.925743		0.918231	0.323586	0.438233		1.04309	0.827506	0.987849		0.778225	0.300967	0.786207		0.892569	0.234144	0.393371
ENSG00000113211	PCDHB6	protocadherin beta 6		1.04857	0.708272	0.89942		0.997473	0.990665	0.998213		0.925905	0.271402	0.421117		0.834545	0.0898938	0.91315		0.82786	0.301664	0.786323		0.869443	0.0937567	0.297295
ENSG00000116729	WLS	wntless Wnt ligand secretion mediator		1.2665	0.00295823	0.328617		0.900691	0.406272	0.925743		1.07106	0.168058	0.38828		1.04142	0.613573	0.955421		0.897878	0.301851	0.786323		1.00416	0.474855	0.489498
ENSG00000058804	NDC1	NDC1 transmembrane nucleoporin		1.02261	0.769038	0.917154		0.981458	0.873711	0.975245		0.904674	0.0810941	0.380299		0.988862	0.870362	0.99204		1.11643	0.302553	0.787058		1.07898	0.120586	0.323078
ENSG00000119977	TCTN3	tectonic family member 3		0.975466	0.575598	0.835733		1.06365	0.368919	0.925743		0.923094	0.0297914	0.380299		0.98311	0.673209	0.961836		0.938871	0.304109	0.787779		0.987776	0.372832	0.459964
ENSG00000163536	SERPINI1	serpin family I member 1		0.899516	0.336054	0.694734		1.10578	0.499328	0.925743		0.8556	0.0571917	0.380299		1.0609	0.560251	0.953955		0.871856	0.304219	0.787779		1.00911	0.457575	0.484932
ENSG00000115816	CEBPZ	CCAAT/enhancer binding protein zeta		1.01266	0.817385	0.93924		1.14794	0.0691586	0.881185		0.960734	0.201849	0.398466		0.987285	0.803148	0.9818		0.930421	0.304652	0.787779		0.984479	0.359938	0.459964
ENSG00000136261	BZW2	basic leucine zipper and W2 domains 2		1.06267	0.581204	0.839442		1.03944	0.794107	0.958861		0.899139	0.12948	0.380299		0.986195	0.88874	0.99204		1.15232	0.304745	0.787779		1.10124	0.135354	0.332264
ENSG00000132341	RAN	RAN%2C member RAS oncogene family		0.937934	0.39387	0.739938		0.993887	0.963021	0.99531		0.858528	0.0230589	0.380299		0.981901	0.785519	0.973993		1.13434	0.305402	0.787779		1.07372	0.148573	0.341026
ENSG00000228307	.	.		0.836516	0.46281	0.781215		0.914399	0.759905	0.958769		1.18	0.180588	0.38828		1.0843	0.700697	0.961836		1.32944	0.305499	0.787779		1.05691	0.374704	0.459964
ENSG00000220785	.	.		1.04612	0.735052	0.910971		1.03847	0.821036	0.961714		1.08984	0.21613	0.401432		1.04781	0.704919	0.962902		0.864772	0.306832	0.787779		0.937625	0.256033	0.405057
ENSG00000182578	CSF1R	colony stimulating factor 1 receptor		0.922795	0.600916	0.849109		1.03499	0.818051	0.961714		1.00462	0.483906	0.496089		0.987737	0.928212	0.996816		0.871327	0.307215	0.787779		0.896759	0.153935	0.345709
ENSG00000114544	SLC41A3	solute carrier family 41 member 3		1.04637	0.454892	0.779251		1.08975	0.30206	0.925743		0.952955	0.176447	0.38828		0.995756	0.937994	0.996816		1.08274	0.307279	0.787779		1.04958	0.152309	0.345709
ENSG00000122203	KIAA1191	KIAA1191		0.999073	0.983361	0.992368		1.09154	0.148351	0.925743		0.977742	0.274209	0.421669		1.01852	0.655145	0.960998		0.945547	0.308535	0.787779		1.00568	0.436224	0.48199
ENSG00000147140	NONO	non-POU domain containing octamer binding		1.11163	0.0409754	0.481278		1.02967	0.674062	0.948091		1.01372	0.371962	0.457195		1.04491	0.355273	0.91315		1.06633	0.308655	0.787779		1.0726	0.0397016	0.218068
ENSG00000117632	STMN1	stathmin 1		1.04133	0.647607	0.870353		1.05234	0.759991	0.958769		0.799486	0.0147677	0.380299		1.13418	0.174567	0.91315		1.17451	0.30867	0.787779		1.19742	0.0238185	0.18096
ENSG00000013563	DNASE1L1	deoxyribonuclease 1 like 1		0.961061	0.542816	0.827245		1.05677	0.434972	0.925743		1.02682	0.299282	0.430072		0.912757	0.112439	0.91315		0.936763	0.30897	0.787779		0.900239	0.0093127	0.130821
ENSG00000066827	ZFAT	zinc finger and AT-hook domain containing		0.651179	0.267876	0.634465		0.860729	0.494246	0.925743		1.16951	0.250635	0.412809		0.885579	0.675554	0.961836		0.836269	0.309014	0.787779		0.824123	0.168374	0.356748
ENSG00000137074	APTX	aprataxin		0.987259	0.828075	0.944571		1.02806	0.747131	0.958769		0.95335	0.171895	0.38828		0.876947	0.00720739	0.91315		1.08287	0.309559	0.787779		0.969031	0.238323	0.395725
ENSG00000248329	APELA	apelin receptor early endogenous ligand		1.84057	0.0794539	0.492353		1.12701	0.855299	0.968864		0.538977	0.135434	0.380299		1.40269	0.380381	0.921697		2.28015	0.309868	0.787779		2.49678	0.0700613	0.271126
ENSG00000167680	SEMA6B	semaphorin 6B		0.715391	0.130129	0.538623		0.94737	0.857132	0.968864		1.0193	0.457101	0.488141		1.00421	0.981558	0.996816		0.776679	0.310315	0.787779		0.871031	0.180809	0.360659
ENSG00000230084	.	.		0.813427	0.264681	0.632332		0.782308	0.401781	0.925743		1.01702	0.456876	0.488141		0.962357	0.804645	0.981824		0.791174	0.310401	0.787779		0.864443	0.132627	0.332039
ENSG00000105889	STEAP1B	STEAP family member 1B		0.573679	0.0291813	0.47616		0.508584	0.0392453	0.680616		0.79213	0.115953	0.380299		1.15144	0.499519	0.949684		0.800111	0.310973	0.788162		0.972075	0.42928	0.479031
ENSG00000088827	SIGLEC1	sialic acid binding Ig like lectin 1		0.710842	0.160584	0.561395		0.854721	0.611865	0.939777		0.879686	0.268139	0.419543		1.05704	0.787436	0.973993		0.776575	0.312177	0.789227		0.887707	0.244633	0.399687
ENSG00000142599	RERE	arginine-glutamic acid dipeptide repeats		0.931136	0.16379	0.561395		0.898513	0.188504	0.925743		1.07485	0.0573902	0.380299		1.00835	0.871775	0.99204		0.933286	0.312236	0.789227		0.965817	0.202108	0.3816
ENSG00000123505	AMD1	adenosylmethionine decarboxylase 1		1.02987	0.67147	0.886112		1.11498	0.361616	0.925743		0.943593	0.202956	0.398466		0.9897	0.875152	0.99204		1.12326	0.312733	0.789418		1.07256	0.140691	0.33882
ENSG00000052802	MSMO1	methylsterol monooxygenase 1		0.807714	0.657047	0.874191		2.05417	0.0295958	0.596053		1.30975	0.165506	0.38828		0.545454	0.0756636	0.91315		1.58916	0.314927	0.790719		0.828818	0.230688	0.392441
ENSG00000211695	TRGV9	T cell receptor gamma variable 9		0.897003	0.618124	0.858879		1.07531	0.767807	0.958769		1.02246	0.447674	0.486083		1.3663	0.124337	0.91315		1.28643	0.315019	0.790719		1.26861	0.0702786	0.271406
ENSG00000145545	SRD5A1	steroid 5 alpha-reductase 1		0.983826	0.972689	0.992291		2.38004	0.0180669	0.463553		1.3888	0.135616	0.380299		0.560313	0.107678	0.91315		1.73158	0.316102	0.790719		0.867792	0.308085	0.435505
ENSG00000196262	PPIA	peptidylprolyl isomerase A		0.971262	0.674856	0.887021		1.07706	0.432117	0.925743		0.920953	0.0792929	0.380299		0.958093	0.475729	0.949684		1.09228	0.316171	0.790719		1.03104	0.279266	0.421394
ENSG00000168477	TNXB	tenascin XB		0.653124	0.0583052	0.483211		1.22841	0.426716	0.925743		0.94413	0.37132	0.457195		1.14943	0.449627	0.949684		0.788224	0.316329	0.790719		0.963043	0.400449	0.467872
ENSG00000214485	.	.		1.09922	0.601618	0.849156		0.978792	0.913876	0.991336		0.847661	0.11364	0.380299		1.16721	0.356596	0.91315		1.20175	0.31639	0.790719		1.24908	0.0395394	0.218068
ENSG00000186204	CYP4F12	cytochrome P450 family 4 subfamily F member 12		0.873578	0.456219	0.779251		0.834472	0.54267	0.932865		1.14376	0.199624	0.398466		1.06947	0.693221	0.961836		0.79168	0.316395	0.790719		0.912404	0.261049	0.409513
ENSG00000188511	.	.		0.851083	0.301678	0.664222		1.13196	0.495525	0.925743		1.05147	0.343523	0.448417		0.962372	0.774576	0.973413		0.847398	0.316908	0.790719		0.877464	0.113728	0.317817
ENSG00000006468	ETV1	ETS variant 1		1.1852	0.198278	0.596255		0.944077	0.713647	0.957709		0.920967	0.212901	0.401432		1.20758	0.16551	0.91315		1.15371	0.317687	0.790719		1.23003	0.019031	0.164919
ENSG00000197535	MYO5A	myosin VA		0.934828	0.435731	0.771546		0.884472	0.201287	0.925743		0.997775	0.48599	0.496596		1.05276	0.505985	0.949684		0.924326	0.31784	0.790719		0.982617	0.380275	0.461442
ENSG00000148384	INPP5E	inositol polyphosphate-5-phosphatase E		0.98819	0.895868	0.973295		0.945498	0.692467	0.950113		1.06986	0.193338	0.391737		0.949256	0.531561	0.951129		1.13557	0.317892	0.790719		0.977544	0.37511	0.459964
ENSG00000160219	GAB3	GRB2 associated binding protein 3		0.896634	0.415556	0.757874		0.797874	0.251405	0.925743		1.0085	0.469746	0.493458		1.07543	0.550298	0.953219		0.857331	0.318615	0.791467		0.953614	0.315993	0.439062
ENSG00000159450	TCHH	trichohyalin		1.11275	0.609863	0.853825		1.07023	0.820068	0.961714		1.18819	0.159017	0.38828		0.927535	0.689661	0.961836		0.776459	0.319572	0.791903		0.829889	0.112937	0.317137
ENSG00000130638	ATXN10	ataxin 10		0.964648	0.636635	0.865325		1.05166	0.604181	0.938335		0.915046	0.0799536	0.380299		0.957373	0.5293	0.951129		0.91681	0.319869	0.791903		0.96547	0.266402	0.412033
ENSG00000075131	TIPIN	TIMELESS interacting protein		0.876737	0.0698755	0.492353		1.07737	0.494798	0.925743		0.831723	0.00287895	0.299571		0.925769	0.215169	0.91315		0.908996	0.320059	0.791903		0.946791	0.169676	0.357889
ENSG00000211584	SLC48A1	solute carrier family 48 member 1		0.857453	0.0314415	0.47616		0.843992	0.112807	0.925743		1.01041	0.431299	0.481089		0.937389	0.310407	0.91315		0.91671	0.320696	0.792431		0.910899	0.0374467	0.215146
ENSG00000204642	HLA-F	major histocompatibility complex%2C class I%2C F		1.00805	0.936361	0.983059		0.986089	0.921066	0.993435		1.04738	0.285793	0.424556		0.904831	0.249383	0.91315		1.138	0.321502	0.792705		0.941552	0.206797	0.382262
ENSG00000169403	PTAFR	platelet activating factor receptor		0.859732	0.482709	0.791845		0.87868	0.48285	0.925743		0.883508	0.207243	0.401412		0.981001	0.917871	0.996816		0.859129	0.321802	0.792705		0.901682	0.215409	0.385474
ENSG00000104921	FCER2	Fc fragment of IgE receptor II		1.21288	0.333189	0.694252		1.07438	0.824539	0.961714		1.33168	0.0599201	0.380299		0.972521	0.889997	0.99204		0.765981	0.322076	0.792705		0.830645	0.141535	0.33882
ENSG00000198837	DENND4B	DENN domain containing 4B		0.972625	0.737533	0.910971		0.938286	0.649927	0.948063		1.04644	0.267326	0.419231		0.985713	0.8454	0.99204		1.13266	0.323454	0.795051		1.00311	0.481487	0.492665
ENSG00000087586	AURKA	aurora kinase A		1.07845	0.562696	0.829405		1.20849	0.335882	0.925743		0.89574	0.193673	0.391737		0.991339	0.942828	0.996816		1.21991	0.323945	0.795215		1.12874	0.14382	0.339245
ENSG00000161940	BCL6B	B cell CLL/lymphoma 6B		0.749107	0.132963	0.539748		0.89338	0.637373	0.945209		1.03651	0.407772	0.471303		1.28787	0.163445	0.91315		0.82364	0.325091	0.795538		1.0514	0.361296	0.459964
ENSG00000239900	ADSL	adenylosuccinate lyase		1.03608	0.527421	0.817088		1.12603	0.285989	0.925743		0.910926	0.0740314	0.380299		1.0704	0.182194	0.91315		1.1114	0.325626	0.795538		1.12306	0.0253491	0.184743
ENSG00000112137	PHACTR1	phosphatase and actin regulator 1		1.0461	0.718476	0.903765		1.1376	0.31118	0.925743		1.04674	0.318653	0.436392		1.01998	0.861732	0.99204		0.890691	0.325686	0.795538		0.935255	0.220892	0.388391
ENSG00000261578	.	.		1.05514	0.84431	0.95322		0.924204	0.855153	0.968864		1.16492	0.252566	0.412809		1.77638	0.0472651	0.91315		1.56019	0.325776	0.795538		1.58758	0.0313633	0.201867
ENSG00000146592	CREB5	cAMP responsive element binding protein 5		0.958381	0.765417	0.916234		0.827042	0.247565	0.925743		1.1095	0.163	0.38828		1.16658	0.239937	0.91315		0.877134	0.327343	0.798325		1.02182	0.412353	0.472667
ENSG00000126759	CFP	complement factor properdin		0.598739	0.0833561	0.492353		0.793537	0.501808	0.925743		0.756585	0.10754	0.380299		0.792181	0.280938	0.91315		1.36257	0.328016	0.798865		0.866209	0.20607	0.382262
ENSG00000159314	ARHGAP27	Rho GTPase activating protein 27		1.00943	0.922162	0.981313		1.06325	0.61616	0.939777		1.08776	0.132587	0.380299		0.921302	0.339546	0.91315		1.12645	0.328622	0.798865		0.955203	0.258608	0.407721
ENSG00000204628	RACK1	receptor for activated C kinase 1		0.96738	0.842357	0.952284		1.07229	0.768799	0.958769		0.826447	0.0990647	0.380299		0.947833	0.706389	0.962902		1.2548	0.329207	0.798865		1.11435	0.204737	0.382262
ENSG00000240370	.	.		1.00145	0.989074	0.995451		0.943786	0.698828	0.953005		1.06077	0.252368	0.412809		1.02028	0.835812	0.991407		0.883483	0.32927	0.798865		0.943906	0.230154	0.392441
ENSG00000121005	CRISPLD1	cysteine rich secretory protein LCCL domain containing 1		1.39181	0.0771037	0.492353		1.1281	0.565313	0.937778		0.935877	0.329349	0.442623		1.14951	0.462965	0.949684		1.22891	0.330523	0.800866		1.26601	0.0525117	0.239305
ENSG00000140750	ARHGAP17	Rho GTPase activating protein 17		0.87917	0.123575	0.53367		0.923499	0.394547	0.925743		1.00018	0.498909	0.499552		1.03462	0.645168	0.955421		0.926577	0.331817	0.802461		0.968538	0.286501	0.424941
ENSG00000172350	ABCG4	ATP binding cassette subfamily G member 4		0.959492	0.846056	0.953563		0.822754	0.499586	0.925743		1.04606	0.399818	0.469645		1.25874	0.258323	0.91315		0.805372	0.332547	0.802461		1.02701	0.433595	0.481116
ENSG00000160207	HSF2BP	heat shock transcription factor 2 binding protein		0.959057	0.806704	0.935333		0.774363	0.323868	0.925743		0.806344	0.0791852	0.380299		0.787686	0.0944906	0.91315		1.24264	0.332786	0.802461		1.00723	0.47764	0.49128
ENSG00000169594	BNC1	basonuclin 1		1.52825	0.0522172	0.481278		0.613175	0.215697	0.925743		0.815361	0.1854	0.390225		1.3745	0.258267	0.91315		1.37869	0.332895	0.802461		1.48532	0.0395899	0.218068
ENSG00000042062	RIPOR3	RIPOR family member 3		0.72933	0.126276	0.53367		1.05816	0.82952	0.961714		0.932045	0.330974	0.442623		1.00784	0.962348	0.996816		0.805436	0.333704	0.803377		0.891143	0.197399	0.376889
ENSG00000100600	LGMN	legumain		0.77172	0.132997	0.539748		1.15229	0.446437	0.925743		0.915786	0.254777	0.412809		1.00829	0.955243	0.996816		0.847263	0.336722	0.805565		0.912346	0.211876	0.384956
ENSG00000100129	EIF3L	eukaryotic translation initiation factor 3 subunit L		1.01131	0.906953	0.979141		1.01771	0.899876	0.986364		0.946791	0.24854	0.412809		1.19292	0.0475076	0.91315		1.13141	0.337456	0.805565		1.21045	0.00935931	0.130821
ENSG00000167600	CYP2S1	cytochrome P450 family 2 subfamily S member 1		1.24581	0.208944	0.598861		1.15432	0.485583	0.925743		1.23905	0.0676376	0.380299		0.957299	0.795539	0.979648		0.835825	0.337683	0.805565		0.866605	0.138136	0.335512
ENSG00000171103	TRMT61B	tRNA methyltransferase 61B		1.03877	0.506329	0.804288		1.01747	0.824869	0.961714		0.932062	0.081583	0.380299		0.974985	0.642726	0.955421		1.07088	0.337934	0.805565		1.03014	0.251822	0.402135
ENSG00000115956	PLEK	pleckstrin		0.776265	0.273496	0.641408		0.932208	0.751903	0.958769		0.869917	0.200989	0.398466		0.920719	0.665912	0.961836		0.836235	0.338318	0.805565		0.842076	0.11707	0.320331
ENSG00000157152	SYN2	synapsin II		0.730339	0.117513	0.53367		0.815877	0.393914	0.925743		1.15274	0.162541	0.38828		0.886183	0.493121	0.949684		0.832365	0.338735	0.805565		0.825339	0.0766195	0.281389
ENSG00000011260	UTP18	UTP18%2C small subunit processome component		1.03272	0.737691	0.910971		1.11473	0.327984	0.925743		0.93097	0.175085	0.38828		0.923808	0.368293	0.919562		1.10655	0.338891	0.805565		1.01887	0.392306	0.465646
ENSG00000241431	.	.		0.631441	0.467257	0.782103		2.27993	0.172873	0.925743		0.457859	0.109113	0.380299		0.607597	0.248972	0.91315		0.564239	0.338911	0.805565		0.648647	0.13394	0.332039
ENSG00000180287	PLD5	phospholipase D family member 5		1.21418	0.28595	0.654749		1.82649	0.00780714	0.328876		0.828448	0.156866	0.385535		1.15987	0.419024	0.945262		0.797237	0.339137	0.805565		1.02468	0.439194	0.483036
ENSG00000142733	MAP3K6	mitogen-activated protein kinase kinase kinase 6		0.916195	0.493849	0.795883		0.821994	0.315069	0.925743		1.06511	0.281004	0.424556		0.801131	0.0503289	0.91315		1.17808	0.339201	0.805565		0.874022	0.0764744	0.281389
ENSG00000221968	FADS3	fatty acid desaturase 3		0.624399	0.0331693	0.47616		0.629789	0.168381	0.925743		0.942212	0.367957	0.456413		0.836185	0.298329	0.91315		0.793791	0.339735	0.805565		0.771338	0.0352099	0.211372
ENSG00000182985	CADM1	cell adhesion molecule 1		1.07995	0.365463	0.713777		1.07718	0.511711	0.925743		0.952917	0.25	0.412809		1.12054	0.151979	0.91315		1.1063	0.339809	0.805565		1.1583	0.0171109	0.164919
ENSG00000162396	PARS2	prolyl-tRNA synthetase 2%2C mitochondrial		1.07194	0.358914	0.708697		1.00105	0.990751	0.998213		0.950905	0.202863	0.398466		1.02268	0.754935	0.9712		1.084	0.340601	0.805565		1.0706	0.109591	0.31338
ENSG00000256771	ZNF253	zinc finger protein 253		1.10338	0.224813	0.610348		1.0254	0.787109	0.958769		0.971983	0.324298	0.438563		1.09924	0.211097	0.91315		1.08639	0.340696	0.805565		1.12736	0.0218185	0.1743
ENSG00000277879	.	.		0.674944	0.0954817	0.504197		0.821772	0.469903	0.925743		0.876471	0.224937	0.405815		0.871154	0.457187	0.949684		0.815792	0.341064	0.805565		0.811049	0.0715699	0.274257
ENSG00000132514	CLEC10A	C-type lectin domain containing 10A		0.635558	0.0594366	0.485185		1.17127	0.582086	0.937778		0.766683	0.0935017	0.380299		1.0271	0.890378	0.99204		0.783659	0.342223	0.807177		0.889913	0.229884	0.392441
ENSG00000250237	.	.		1.3701	0.30781	0.670381		2.14837	0.0351033	0.666646		1.01181	0.482958	0.496089		0.912502	0.753187	0.9712		0.707811	0.342608	0.807177		0.876139	0.293009	0.42709
ENSG00000198909	MAP3K3	mitogen-activated protein kinase kinase kinase 3		0.872598	0.0600852	0.485185		0.963093	0.653623	0.948091		1.01036	0.427715	0.479133		1.00459	0.941799	0.996816		0.93294	0.343059	0.807224		0.954731	0.175668	0.358818
ENSG00000186594	.	.		0.722866	0.116402	0.531756		0.730936	0.2813	0.925743		0.924436	0.320325	0.436392		1.06494	0.715026	0.962902		0.809601	0.343625	0.80754		0.920682	0.278656	0.421245
ENSG00000091262	ABCC6	ATP binding cassette subfamily C member 6		0.529867	0.0119663	0.471869		0.704462	0.34683	0.925743		0.800753	0.137089	0.380299		1.04344	0.825319	0.987849		0.77273	0.344211	0.807904		0.895021	0.244698	0.399687
ENSG00000130158	DOCK6	dedicator of cytokinesis 6		0.763781	0.0855214	0.492353		0.930213	0.730879	0.958769		1.04745	0.35879	0.454063		0.929372	0.584436	0.955421		0.847854	0.346579	0.812444		0.855351	0.0784077	0.284978
ENSG00000221340	.	.		0.64431	0.0845189	0.492353		0.496107	0.145015	0.925743		0.977486	0.456074	0.488141		1.00723	0.971486	0.996816		1.41132	0.347425	0.812538		1.01797	0.460466	0.485028
ENSG00000081177	EXD2	exonuclease 3'-5' domain containing 2		0.996822	0.929106	0.982617		0.953663	0.319831	0.925743		0.954774	0.0580507	0.380299		1.01843	0.570032	0.955421		1.04169	0.347487	0.812538		1.04055	0.0699174	0.271126
ENSG00000255031	.	.		1.20555	0.10581	0.516916		0.911761	0.652042	0.948091		1.17927	0.0556262	0.380299		1.0326	0.775134	0.973413		1.18821	0.347927	0.812553		1.035	0.36425	0.459964
ENSG00000171208	NETO2	neuropilin and tolloid like 2		1.73837	0.0122244	0.471869		0.893453	0.71483	0.957709		0.992108	0.483755	0.496089		1.13121	0.599399	0.955421		1.31489	0.348694	0.813329		1.29803	0.0836536	0.290256
ENSG00000187688	TRPV2	transient receptor potential cation channel subfamily V member 2		0.679425	0.0203009	0.474819		0.737518	0.19277	0.925743		0.887311	0.17638	0.38828		0.947733	0.687895	0.961836		0.84482	0.351149	0.813775		0.871149	0.104926	0.310074
ENSG00000232759	.	.		0.85198	0.423251	0.762992		0.943559	0.802613	0.960531		0.925392	0.315198	0.436392		1.35036	0.108865	0.91315		0.837424	0.351229	0.813775		1.09116	0.272121	0.415906
ENSG00000163468	CCT3	chaperonin containing TCP1 subunit 3		1.02364	0.792374	0.928734		1.15461	0.20869	0.925743		0.88484	0.0572882	0.380299		1.01597	0.84356	0.99204		1.11026	0.35162	0.813775		1.09071	0.105688	0.310074
ENSG00000134020	PEBP4	phosphatidylethanolamine binding protein 4		0.801423	0.544705	0.827456		0.77623	0.543434	0.932865		0.750254	0.140311	0.380633		0.523939	0.00754206	0.91315		1.43041	0.351742	0.813775		0.870422	0.256823	0.405931
ENSG00000139718	SETD1B	SET domain containing 1B		0.949446	0.560648	0.829405		0.923299	0.475616	0.925743		1.0959	0.0903203	0.380299		0.981225	0.812371	0.983795		1.09648	0.351882	0.813775		0.995373	0.470339	0.489498
ENSG00000130052	STARD8	StAR related lipid transfer domain containing 8		0.659129	0.0197265	0.474819		0.939295	0.73588	0.958769		0.905013	0.220513	0.403735		1.12006	0.435987	0.949538		0.863608	0.351924	0.813775		0.980705	0.431065	0.479031
ENSG00000006534	ALDH3B1	aldehyde dehydrogenase 3 family member B1		1.00671	0.958755	0.986994		0.865904	0.317147	0.925743		1.1255	0.118826	0.380299		0.809237	0.0583491	0.91315		0.893438	0.352091	0.813775		0.789688	0.00415772	0.109814
ENSG00000113460	BRIX1	BRX1%2C biogenesis of ribosomes		1.00181	0.976146	0.992368		1.0338	0.709532	0.956081		0.930058	0.0901774	0.380299		0.9849	0.789291	0.973993		1.07853	0.352763	0.813775		1.0412	0.203588	0.382262
ENSG00000105967	TFEC	transcription factor EC		1.31785	0.0692803	0.492353		1.13337	0.467114	0.925743		1.17111	0.0998513	0.380299		1.11131	0.499779	0.949684		0.863121	0.353228	0.813775		0.978894	0.42727	0.478635
ENSG00000002587	HS3ST1	heparan sulfate-glucosamine 3-sulfotransferase 1		1.2378	0.194123	0.595607		1.36043	0.0983595	0.925743		0.840495	0.110478	0.380299		1.21692	0.229802	0.91315		1.20542	0.353471	0.813775		1.27014	0.0337478	0.209303
ENSG00000129465	RIPK3	receptor interacting serine/threonine kinase 3		1.1024	0.334779	0.694252		0.881774	0.489252	0.925743		1.1307	0.0941782	0.380299		0.991206	0.927094	0.996816		0.873384	0.353733	0.813775		0.908972	0.131319	0.332039
ENSG00000232912	.	.		1.04271	0.737677	0.910971		0.773911	0.314281	0.925743		1.10851	0.18988	0.390709		1.07136	0.556278	0.953219		0.834041	0.354099	0.813775		0.942108	0.288229	0.424941
ENSG00000242358	.	.		1.00452	0.99234	0.99655		2.11514	0.160142	0.925743		0.49063	0.0962281	0.380299		0.627157	0.204902	0.91315		0.61444	0.355487	0.815966		0.701412	0.152057	0.345709
ENSG00000139926	FRMD6	FERM domain containing 6		1.20721	0.133212	0.539748		1.06825	0.660171	0.948091		1.02336	0.407442	0.471303		1.06489	0.608052	0.955421		1.1446	0.356286	0.816798		1.13501	0.0903473	0.297052
ENSG00000080166	DCT	dopachrome tautomerase		1.01703	0.903923	0.978354		0.739523	0.506065	0.925743		0.934247	0.373413	0.457195		1.18538	0.201385	0.91315		0.743476	0.357159	0.817334		0.988457	0.474987	0.489498
ENSG00000107263	RAPGEF1	Rap guanine nucleotide exchange factor 1		0.843945	0.0828383	0.492353		0.958131	0.747893	0.958769		1.03739	0.316769	0.436392		1.00831	0.925333	0.996816		0.899778	0.357393	0.817334		0.945746	0.215546	0.385474
ENSG00000157110	RBPMS	RNA binding protein%2C mRNA processing factor		1.04753	0.573831	0.83446		0.829478	0.083273	0.925743		1.125	0.0325831	0.380299		0.959214	0.579744	0.955421		0.920809	0.358694	0.817488		0.922138	0.084817	0.29149
ENSG00000104332	SFRP1	secreted frizzled related protein 1		1.19771	0.255364	0.625623		1.08172	0.67259	0.948091		0.965126	0.386601	0.4638		1.18079	0.281994	0.91315		1.17849	0.35879	0.817488		1.24314	0.0384815	0.215796
ENSG00000198876	DCAF12	DDB1 and CUL4 associated factor 12		1.00432	0.932835	0.983059		1.00569	0.937825	0.993435		0.946414	0.0960741	0.380299		1.05467	0.259554	0.91315		1.06284	0.358881	0.817488		1.07693	0.0368629	0.215091
ENSG00000111481	COPZ1	coatomer protein complex subunit zeta 1		0.945369	0.437871	0.772882		1.04604	0.593309	0.937778		0.90903	0.0470121	0.380299		0.932526	0.272028	0.91315		0.93259	0.3595	0.817488		0.955736	0.188819	0.367628
ENSG00000072071	ADGRL1	adhesion G protein-coupled receptor L1		0.765047	0.0247034	0.474819		0.821907	0.218806	0.925743		1.00491	0.480437	0.49579		0.893831	0.326892	0.91315		0.887126	0.359642	0.817488		0.867502	0.0503213	0.233296
ENSG00000260917	.	.		0.927676	0.248337	0.62329		0.832963	0.0677936	0.869708		1.02304	0.341203	0.446961		1.00477	0.933659	0.996816		1.08112	0.36039	0.817667		1.00494	0.460259	0.485028
ENSG00000163631	ALB	albumin		0.449698	0.59129	0.84442		0.15727	0.310528	0.925743		0.453685	0.16471	0.38828		0.130927	0.0179989	0.91315		3.20479	0.360594	0.817667		0.494384	0.0964873	0.301704
ENSG00000144034	TPRKB	TP53RK binding protein		0.976065	0.744683	0.91342		1.12582	0.170152	0.925743		0.902518	0.0425609	0.380299		0.901514	0.107972	0.91315		1.07777	0.361584	0.818361		0.987882	0.406822	0.469487
ENSG00000243753	.	.		1.02689	0.813803	0.938121		1.03953	0.833134	0.962059		1.08071	0.224535	0.405815		1.06759	0.537876	0.951129		1.17592	0.361774	0.818361		1.05438	0.28839	0.424941
ENSG00000134291	TMEM106C	transmembrane protein 106C		1.19881	0.0396086	0.481278		0.963192	0.759902	0.958769		0.968726	0.3387	0.446122		1.00815	0.924557	0.996816		1.10777	0.362355	0.81857		1.08217	0.131864	0.332039
ENSG00000129250	KIF1C	kinesin family member 1C		0.719223	0.0519712	0.481278		0.827782	0.417825	0.925743		0.932911	0.300308	0.430072		0.98713	0.927466	0.996816		0.84273	0.362741	0.81857		0.900953	0.181045	0.360739
ENSG00000246582	.	.		1.35976	0.0247047	0.474819		1.44665	0.0163169	0.449434		0.92921	0.270851	0.420855		1.13494	0.375212	0.92154		1.16989	0.363924	0.81919		1.20397	0.0498692	0.233296
ENSG00000101280	ANGPT4	angiopoietin 4		0.711257	0.197438	0.596255		0.89226	0.807136	0.960531		0.854013	0.256342	0.412992		1.06796	0.768529	0.973413		0.719476	0.364017	0.81919		0.884457	0.265265	0.411633
ENSG00000241061	.	.		3.43428	0.00514706	0.328617		2.41541	0.0175974	0.463553		1.76693	0.0366258	0.380299		1.41168	0.553496	0.953219		1.61514	0.36497	0.81919		1.52934	0.136447	0.333636
ENSG00000181163	NPM1	nucleophosmin 1		1.03647	0.746438	0.913558		1.1627	0.306193	0.925743		0.869691	0.0729924	0.380299		1.09617	0.367432	0.919562		1.13879	0.365162	0.81919		1.16333	0.0465345	0.23024
ENSG00000231767	AL136454.1	.		0.920179	0.748278	0.913558		1.29479	0.298381	0.925743		0.660447	0.0213399	0.380299		0.93199	0.754257	0.9712		1.2679	0.365202	0.81919		1.14568	0.215778	0.385474
ENSG00000244459	.	.		0.77174	0.227152	0.610831		0.945813	0.825337	0.961714		1.00586	0.485665	0.496534		0.828211	0.259771	0.91315		0.827229	0.366172	0.820382		0.792185	0.0381039	0.215553
ENSG00000179256	SMCO3	single-pass membrane protein with coiled-coil domains 3		0.414977	0.474722	0.788257		0.662022	0.588811	0.937778		0.570943	0.128793	0.380299		0.289148	0.0450743	0.91315		1.9306	0.368366	0.820385		0.621466	0.122942	0.324368
ENSG00000175061	.	.		0.807574	0.208442	0.598861		0.979106	0.921553	0.993435		0.781454	0.0369215	0.380299		0.942428	0.668025	0.961836		1.1956	0.36892	0.820385		1.09648	0.221505	0.388391
ENSG00000018699	TTC27	tetratricopeptide repeat domain 27		0.964308	0.568066	0.829405		0.965723	0.700125	0.953005		0.905594	0.0300665	0.380299		1.0296	0.603278	0.955421		1.07472	0.369118	0.820385		1.07356	0.0801699	0.286561
ENSG00000143067	ZNF697	zinc finger protein 697		0.932073	0.337349	0.69511		0.88557	0.351308	0.925743		1.02322	0.37172	0.457195		1.04571	0.52874	0.951129		0.904181	0.369273	0.820385		0.971164	0.319887	0.442502
ENSG00000177728	TMEM94	transmembrane protein 94		0.966852	0.630303	0.862087		1.00793	0.93811	0.993435		1.07529	0.11664	0.380299		1.0012	0.985912	0.998447		1.08704	0.3695	0.820385		1.00621	0.455711	0.484803
ENSG00000111850	SMIM8	small integral membrane protein 8		0.968058	0.59139	0.84442		1.04808	0.524981	0.925743		0.963047	0.227797	0.406837		0.990109	0.857838	0.99204		1.07152	0.369778	0.820385		1.03751	0.211825	0.384956
ENSG00000163527	STT3B	STT3B%2C catalytic subunit of the oligosaccharyltransferase complex		1.01729	0.701419	0.89638		1.06188	0.379641	0.925743		0.98211	0.325312	0.43914		0.984219	0.691563	0.961836		0.946332	0.369861	0.820385		0.986978	0.36069	0.459964
ENSG00000015285	WAS	Wiskott-Aldrich syndrome		0.872132	0.476982	0.78839		0.772512	0.313317	0.925743		0.886491	0.217175	0.401548		0.823506	0.225238	0.91315		1.22396	0.369921	0.820385		0.886112	0.174268	0.358818
ENSG00000188848	BEND4	BEN domain containing 4		1.19636	0.551567	0.829405		0.932632	0.836788	0.96402		1.52915	0.0219951	0.380299		0.85438	0.555629	0.953219		0.78403	0.370457	0.820385		0.775188	0.105555	0.310074
ENSG00000134326	CMPK2	cytidine/uridine monophosphate kinase 2		0.818079	0.228912	0.610831		0.857539	0.61945	0.939777		1.04408	0.387036	0.4638		1.01703	0.909596	0.996816		0.801184	0.370553	0.820385		0.900308	0.213722	0.385474
ENSG00000186416	NKRF	NFKB repressing factor		1.11513	0.112433	0.525155		1.11159	0.249252	0.925743		0.950412	0.197948	0.397382		1.03666	0.585636	0.955421		1.08095	0.371581	0.82169		1.08409	0.0721112	0.275055
ENSG00000115474	KCNJ13	potassium voltage-gated channel subfamily J member 13		1.25322	0.542057	0.827245		2.24991	0.125276	0.925743		0.579349	0.161664	0.38828		1.33686	0.449121	0.949684		0.618251	0.372333	0.822382		0.929992	0.429267	0.479031
ENSG00000171860	C3AR1	complement C3a receptor 1		0.916535	0.650079	0.870957		1.0841	0.591636	0.937778		0.890995	0.200267	0.398466		1.03637	0.838199	0.991407		0.884712	0.373235	0.823383		0.947355	0.328162	0.447994
ENSG00000185686	PRAME	preferentially expressed antigen in melanoma		1.19455	0.511466	0.807803		1.99465	0.16341	0.925743		0.63404	0.152569	0.385535		1.0388	0.885568	0.99204		1.86192	0.373728	0.823383		1.53626	0.136893	0.333855
ENSG00000204947	ZNF425	zinc finger protein 425		1.214	0.040036	0.481278		1.40836	0.0133592	0.424099		0.99415	0.474137	0.495292		1.04904	0.599095	0.955421		0.886469	0.374853	0.823383		1.01089	0.447731	0.48418
ENSG00000217030	.	.		1.01792	0.959861	0.986994		0.776406	0.540283	0.932052		0.48931	0.0147369	0.380299		1.05821	0.859628	0.99204		1.39835	0.374885	0.823383		1.34717	0.122072	0.323557
ENSG00000171517	LPAR3	lysophosphatidic acid receptor 3		1.6484	0.048885	0.481278		1.45718	0.320557	0.925743		0.685103	0.113257	0.380299		1.46355	0.211336	0.91315		1.48894	0.375283	0.823383		1.64026	0.047231	0.231637
ENSG00000089558	KCNH4	potassium voltage-gated channel subfamily H member 4		0.777762	0.259261	0.626575		0.800997	0.504039	0.925743		0.899746	0.286694	0.424556		1.28644	0.21425	0.91315		1.30269	0.375424	0.823383		1.20768	0.135019	0.332264
ENSG00000256061	DNAAF4	dynein axonemal assembly factor 4		1.37845	0.0258513	0.474819		1.23362	0.349131	0.925743		0.976483	0.434176	0.481191		0.985056	0.919807	0.996816		0.838188	0.377268	0.824917		0.95757	0.36609	0.459964
ENSG00000080986	NDC80	NDC80%2C kinetochore complex component		1.17227	0.348453	0.706017		1.04771	0.876228	0.976914		0.770387	0.0796415	0.380299		1.36022	0.0796632	0.91315		1.29698	0.378102	0.824917		1.40161	0.0233852	0.17906
ENSG00000111432	FZD10	frizzled class receptor 10		1.10595	0.714872	0.90287		1.53641	0.127754	0.925743		0.824457	0.193488	0.391737		1.52749	0.143195	0.91315		1.33344	0.378238	0.824917		1.52996	0.0260413	0.185592
ENSG00000182048	.	.		1.38759	0.2185	0.609264		2.73624	0.000189966	0.0477686		1.57955	0.00655899	0.380299		0.695783	0.12977	0.91315		1.44818	0.378288	0.824917		0.763906	0.0937562	0.297295
ENSG00000211890	IGHA2	immunoglobulin heavy constant alpha 2 (A2m marker)		2.96494	0.178783	0.579636		4.71086	0.000110937	0.041557		1.68541	0.166391	0.38828		0.561477	0.483388	0.949684		0.619616	0.378707	0.824917		0.592703	0.150158	0.343402
ENSG00000265688	.	.		1.45045	0.131207	0.538623		0.74814	0.681	0.949872		0.890473	0.371691	0.457195		0.98459	0.948319	0.996816		1.85376	0.379149	0.824917		1.37089	0.172947	0.358818
ENSG00000121764	HCRTR1	hypocretin receptor 1		0.696397	0.195009	0.595607		0.613194	0.224335	0.925743		1.08996	0.34014	0.446961		0.873312	0.544997	0.953219		0.783821	0.379289	0.824917		0.793162	0.0954215	0.299371
ENSG00000171302	CANT1	calcium activated nucleotidase 1		1.06803	0.457155	0.779829		1.08599	0.510637	0.925743		0.946111	0.236342	0.408925		0.954199	0.549906	0.953219		1.10859	0.379872	0.824917		1.05868	0.230551	0.392441
ENSG00000137876	RSL24D1	ribosomal L24 domain containing 1		0.987105	0.933591	0.983059		1.51836	0.0248146	0.553306		0.811399	0.0666895	0.380299		0.965889	0.802726	0.9818		0.8518	0.380087	0.824917		0.963211	0.374577	0.459964
ENSG00000168994	PXDC1	PX domain containing 1		0.696908	0.0504552	0.481278		0.946762	0.807461	0.960531		0.877431	0.179145	0.38828		0.929969	0.625544	0.955421		0.846591	0.380818	0.825546		0.865361	0.110369	0.315123
ENSG00000196388	INCA1	inhibitor of CDK%2C cyclin A1 interacting protein 1		0.890572	0.233011	0.610831		0.869803	0.4445	0.925743		1.16123	0.055325	0.380299		0.887657	0.209288	0.91315		1.15135	0.382318	0.826898		0.926456	0.1831	0.362523
ENSG00000107833	NPM3	nucleophosmin/nucleoplasmin 3		1.08267	0.707021	0.899015		1.23879	0.422537	0.925743		0.812794	0.130716	0.380299		0.845571	0.350484	0.91315		1.27565	0.382325	0.826898		1.05292	0.371404	0.459964
ENSG00000100897	DCAF11	DDB1 and CUL4 associated factor 11		1.04299	0.324789	0.685829		1.14514	0.0108687	0.37502		1.00083	0.490459	0.497264		0.970562	0.434003	0.949538		1.04552	0.385517	0.829592		1.0194	0.286826	0.424941
ENSG00000054277	OPN3	opsin 3		1.11837	0.274465	0.641408		1.20012	0.187564	0.925743		0.94875	0.283372	0.424556		0.976603	0.801118	0.9818		1.12891	0.38633	0.829592		1.07886	0.1834	0.362733
ENSG00000110719	TCIRG1	T cell immune regulator 1%2C ATPase H+ transporting V0 subunit a3		1.00443	0.971046	0.992088		1.03549	0.882172	0.978855		1.12028	0.173491	0.38828		0.791924	0.0370744	0.91315		1.21552	0.386742	0.829592		0.868619	0.0907741	0.297052
ENSG00000235142	.	.		0.986694	0.976446	0.992368		5.45532	0.0204601	0.491305		0.323004	0.187064	0.390709		1.01283	0.974638	0.996816		6.74156	0.38705	0.829592		3.38638	0.133257	0.332039
ENSG00000159082	SYNJ1	synaptojanin 1		1.06393	0.404913	0.748568		0.970403	0.77092	0.958769		1.10369	0.0504744	0.380299		1.05172	0.471806	0.949684		0.924977	0.387284	0.829592		0.980597	0.365648	0.459964
ENSG00000270550	IGHV3-30	immunoglobulin heavy variable 3-30		1.85139	0.0661841	0.492353		3.60843	0.00180576	0.187899		0.766446	0.272938	0.421669		1.02571	0.944668	0.996816		0.644351	0.388341	0.829592		0.867307	0.344792	0.455106
ENSG00000101911	PRPS2	phosphoribosyl pyrophosphate synthetase 2		1.09929	0.446011	0.772955		1.15986	0.412965	0.925743		0.925275	0.24745	0.412424		1.0505	0.6709	0.961836		1.16641	0.389087	0.829592		1.15221	0.0933328	0.297295
ENSG00000105711	SCN1B	sodium voltage-gated channel beta subunit 1		0.91012	0.409201	0.751406		0.815425	0.16771	0.925743		0.986284	0.439567	0.48373		0.962222	0.698629	0.961836		1.11984	0.389494	0.829592		0.973074	0.367636	0.459964
ENSG00000105708	ZNF14	zinc finger protein 14		0.97028	0.692826	0.893093		1.03255	0.725875	0.958529		0.884991	0.0250261	0.380299		0.990359	0.891927	0.99204		0.934124	0.389673	0.829592		0.996242	0.472854	0.489498
ENSG00000164284	GRPEL2	GrpE like 2%2C mitochondrial		0.928127	0.435822	0.771546		0.885582	0.172568	0.925743		1.04678	0.254861	0.412809		1.11728	0.227153	0.91315		0.937377	0.389681	0.829592		1.02871	0.327338	0.447729
ENSG00000066056	TIE1	tyrosine kinase with immunoglobulin like and EGF like domains 1		0.635071	0.015531	0.474819		0.974071	0.896625	0.984853		0.926772	0.294025	0.427901		1.09052	0.568339	0.955421		0.859046	0.390548	0.829592		0.956201	0.356023	0.457988
ENSG00000070756	PABPC1	poly(A) binding protein cytoplasmic 1		1.08029	0.3633	0.711035		1.19516	0.149167	0.925743		0.957668	0.278791	0.424556		1.14025	0.0931635	0.91315		1.11051	0.391082	0.829592		1.1673	0.0212143	0.173513
ENSG00000234851	.	.		0.954271	0.800365	0.934008		1.52353	0.101324	0.925743		0.779743	0.082597	0.380299		1.04561	0.781066	0.973413		0.809128	0.391088	0.829592		0.979728	0.44524	0.483994
ENSG00000114942	EEF1B2	eukaryotic translation elongation factor 1 beta 2		0.974294	0.892383	0.971764		1.22366	0.339576	0.925743		0.745431	0.0313939	0.380299		0.975342	0.882435	0.99204		1.20054	0.391186	0.829592		1.13816	0.175211	0.358818
ENSG00000128512	DOCK4	dedicator of cytokinesis 4		1.15864	0.0747644	0.492353		0.973748	0.799596	0.960531		1.21604	0.00205636	0.240723		1.119	0.206524	0.91315		0.926497	0.3917	0.829592		1.01675	0.401836	0.467983
ENSG00000102048	ASB9	ankyrin repeat and SOCS box containing 9		0.823664	0.0971754	0.505582		0.760423	0.136578	0.925743		1.05019	0.309525	0.43407		0.974412	0.799376	0.9818		0.882054	0.391874	0.829592		0.906752	0.128548	0.329372
ENSG00000133027	PEMT	phosphatidylethanolamine N-methyltransferase		0.559427	0.0464482	0.481278		0.713666	0.501631	0.925743		0.792445	0.173476	0.38828		0.855116	0.471614	0.949684		0.733216	0.392208	0.829592		0.77228	0.085995	0.293385
ENSG00000156030	ELMSAN1	ELM2 and Myb/SANT domain containing 1		0.956773	0.503776	0.80262		0.929571	0.492674	0.925743		1.04423	0.22338	0.405815		1.07831	0.195794	0.91315		0.927056	0.392789	0.829592		1.00086	0.493268	0.498089
ENSG00000131686	CA6	carbonic anhydrase 6		1.33618	0.441439	0.772882		3.96609	0.0188167	0.473879		0.55768	0.207637	0.401432		0.953041	0.885117	0.99204		2.86258	0.392938	0.829592		2.32994	0.148045	0.340231
ENSG00000121933	TMIGD3	transmembrane and immunoglobulin domain containing 3		0.99841	0.994034	0.99655		0.664047	0.127908	0.925743		1.00843	0.479108	0.49579		0.731676	0.0882881	0.91315		1.22138	0.393084	0.829592		0.784287	0.0489776	0.232066
ENSG00000150776	NKAPD1	NKAP domain containing 1		1.0188	0.677954	0.887977		1.08809	0.279111	0.925743		0.948173	0.118324	0.380299		1.03686	0.385447	0.925133		0.942393	0.393398	0.829592		1.02159	0.304066	0.43336
ENSG00000198933	TBKBP1	TBK1 binding protein 1		0.865188	0.179412	0.579636		0.995611	0.973877	0.996512		0.998601	0.493545	0.498334		1.00777	0.935849	0.996816		1.11206	0.393725	0.829592		1.01014	0.447689	0.48418
ENSG00000144712	CAND2	cullin associated and neddylation dissociated 2 (putative)		1.16687	0.109081	0.522008		0.984968	0.914436	0.991336		1.19481	0.0111643	0.380299		0.917376	0.335242	0.91315		0.899617	0.393757	0.829592		0.879698	0.0431332	0.227206
ENSG00000140932	CMTM2	CKLF like MARVEL transmembrane domain containing 2		0.306111	0.152133	0.55329		0.446757	0.392233	0.925743		0.388804	0.0608639	0.380299		0.673535	0.394992	0.927201		1.95695	0.394818	0.830893		0.834929	0.315259	0.439062
ENSG00000187091	PLCD1	phospholipase C delta 1		0.94455	0.484439	0.791958		0.899383	0.432435	0.925743		1.16167	0.0312995	0.380299		0.82353	0.028613	0.91315		0.908467	0.396076	0.832605		0.825316	0.00334388	0.109814
ENSG00000275152	CCL16	C-C motif chemokine ligand 16		0.598055	0.0406787	0.481278		0.789373	0.450564	0.925743		0.887898	0.263099	0.416555		1.0048	0.980396	0.996816		0.814124	0.396635	0.832845		0.888722	0.222924	0.388391
ENSG00000084764	MAPRE3	microtubule associated protein RP/EB family member 3		1.02769	0.695805	0.8957		0.824999	0.119581	0.925743		1.11774	0.0346285	0.380299		0.934745	0.289341	0.91315		0.918537	0.397133	0.832956		0.90495	0.0391746	0.218068
ENSG00000100353	EIF3D	eukaryotic translation initiation factor 3 subunit D		1.0761	0.466216	0.781665		1.122	0.320448	0.925743		0.944063	0.229803	0.407596		1.01221	0.894054	0.99204		1.09783	0.397926	0.832966		1.07771	0.153844	0.345709
ENSG00000167566	NCKAP5L	NCK associated protein 5 like		0.933244	0.582186	0.839442		0.826396	0.389483	0.925743		0.996898	0.489096	0.497254		1.07671	0.522189	0.951129		1.17813	0.398225	0.832966		1.06593	0.265936	0.411838
ENSG00000122565	CBX3	chromobox 3		1.03884	0.533723	0.823671		1.02544	0.76497	0.958769		0.980088	0.34599	0.44847		0.946147	0.30332	0.91315		1.0668	0.398472	0.832966		1.00844	0.426262	0.478364
ENSG00000285091	AL109840.2	.		1.35993	0.234975	0.611412		0.479282	0.466001	0.925743		0.839047	0.349777	0.449671		0.70838	0.142872	0.91315		2.07882	0.399291	0.833748		1.18747	0.329287	0.448064
ENSG00000124444	ZNF576	zinc finger protein 576		1.04295	0.619603	0.859642		1.21983	0.1332	0.925743		0.933554	0.198169	0.397398		0.922632	0.268639	0.91315		0.901998	0.40178	0.838011		0.936202	0.167556	0.355416
ENSG00000177485	ZBTB33	zinc finger and BTB domain containing 33		1.20479	0.0142213	0.471869		1.02198	0.866354	0.972083		1.0595	0.205002	0.399651		1.10058	0.199385	0.91315		1.1042	0.403295	0.838333		1.12905	0.036598	0.214212
ENSG00000250620	.	.		0.882339	0.709488	0.899893		0.804599	0.512281	0.925743		1.01613	0.47412	0.495292		0.582547	0.045197	0.91315		1.29123	0.403397	0.838333		0.657837	0.0221811	0.1743
ENSG00000085365	SCAMP1	secretory carrier membrane protein 1		0.980331	0.779129	0.920699		1.1197	0.219803	0.925743		0.96687	0.27914	0.424556		1.06462	0.352897	0.91315		0.93285	0.403421	0.838333		1.03325	0.276121	0.419444
ENSG00000108947	EFNB3	ephrin B3		1.25416	0.079855	0.492353		1.29375	0.094924	0.925743		0.922594	0.226832	0.40656		1.20591	0.15069	0.91315		1.14097	0.403725	0.838333		1.22895	0.0233884	0.17906
ENSG00000109321	AREG	amphiregulin		1.4036	0.503941	0.80262		0.606363	0.445777	0.925743		1.13394	0.362541	0.454824		0.720932	0.465102	0.949684		0.697119	0.404836	0.838353		0.779033	0.211191	0.384786
ENSG00000117155	SSX2IP	SSX family member 2 interacting protein		1.21823	0.194513	0.595607		0.901314	0.615107	0.939777		0.985437	0.45339	0.487206		0.947173	0.705356	0.962902		1.16589	0.404993	0.838353		1.08903	0.231966	0.393187
ENSG00000106952	TNFSF8	TNF superfamily member 8		0.846771	0.337102	0.69511		1.01358	0.949425	0.993435		0.927542	0.285179	0.424556		1.12142	0.451037	0.949684		0.858195	0.405077	0.838353		0.979113	0.430744	0.479031
ENSG00000175895	PLEKHF2	pleckstrin homology and FYVE domain containing 2		1.03228	0.725186	0.907937		1.03694	0.738524	0.958769		0.972254	0.344902	0.448417		0.853751	0.0382443	0.91315		0.924018	0.406918	0.841233		0.904721	0.0484687	0.231917
ENSG00000168306	ACOX2	acyl-CoA oxidase 2		0.983877	0.870989	0.961002		0.948856	0.743781	0.958769		1.07968	0.188213	0.390709		1.04533	0.621841	0.955421		0.894074	0.407775	0.842076		0.957473	0.289237	0.424941
ENSG00000225434	.	.		0.587457	0.0703151	0.492353		0.613848	0.334934	0.925743		1.16142	0.266142	0.418191		1.38378	0.270061	0.91315		0.750739	0.408965	0.843602		1.06368	0.394998	0.466426
ENSG00000180539	.	.		0.800443	0.259122	0.626575		0.856146	0.593645	0.937778		0.939915	0.352979	0.449782		0.901192	0.535095	0.951129		1.24541	0.410165	0.844514		0.926592	0.296939	0.428641
ENSG00000171199	OPRPN	opiorphin prepropeptide		2.90317	0.147748	0.548586		0.490912	0.5684	0.937778		0.549812	0.231677	0.408223		1.5883	0.625465	0.955421		0.568833	0.410514	0.844514		1.00051	0.499657	0.499818
ENSG00000170631	ZNF16	zinc finger protein 16		1.02982	0.65928	0.875147		1.04473	0.628791	0.940676		0.959317	0.227855	0.406837		1.0396	0.528994	0.951129		0.935821	0.410759	0.844514		1.01975	0.353855	0.457399
ENSG00000089876	DHX32	DEAH-box helicase 32 (putative)		1.07073	0.20301	0.598001		1.10368	0.135943	0.925743		0.993341	0.438532	0.483159		0.937649	0.173615	0.91315		0.952039	0.412746	0.84742		0.962909	0.165564	0.353852
ENSG00000175130	MARCKSL1	MARCKS like 1		1.4795	0.0526357	0.481278		1.37348	0.123691	0.925743		1.01322	0.466847	0.493133		0.898756	0.581978	0.955421		1.20022	0.413113	0.84742		1.07085	0.318825	0.441826
ENSG00000225190	PLEKHM1	pleckstrin homology and RUN domain containing M1		0.893635	0.0997838	0.507607		0.928413	0.471872	0.925743		1.06284	0.16259	0.38828		0.938927	0.332465	0.91315		0.931371	0.414292	0.84742		0.910083	0.0415115	0.221961
ENSG00000184271	POU6F1	POU class 6 homeobox 1		1.03593	0.686457	0.890307		0.958574	0.72286	0.958529		1.14111	0.0240284	0.380299		0.907384	0.206953	0.91315		0.921658	0.414297	0.84742		0.890208	0.0303869	0.201099
ENSG00000183454	GRIN2A	glutamate ionotropic receptor NMDA type subunit 2A		2.94822	0.000952902	0.209343		0.891331	0.729289	0.958769		2.27153	0.000856787	0.145887		1.0893	0.834072	0.989998		0.801354	0.414435	0.84742		0.924603	0.393761	0.466251
ENSG00000241839	PLEKHO2	pleckstrin homology domain containing O2		0.680609	0.0353609	0.47616		0.846232	0.494694	0.925743		0.840035	0.11587	0.380299		1.12929	0.428414	0.947714		0.849035	0.415361	0.847471		0.980924	0.4386	0.483036
ENSG00000233508	.	.		1.90866	0.0179139	0.474819		1.30145	0.462876	0.925743		1.10085	0.347921	0.449436		0.978982	0.94179	0.996816		1.37701	0.415365	0.847471		1.25273	0.18006	0.360659
ENSG00000110446	SLC15A3	solute carrier family 15 member 3		0.879298	0.382892	0.732727		0.918216	0.653706	0.948091		1.04192	0.364385	0.455772		0.8937	0.375782	0.92154		0.876369	0.416546	0.848343		0.844709	0.0511032	0.235705
ENSG00000085733	CTTN	cortactin		1.06047	0.274233	0.641408		0.941262	0.550723	0.933698		1.1099	0.0204882	0.380299		0.978321	0.675996	0.961836		1.07635	0.417154	0.848343		0.991593	0.430084	0.479031
ENSG00000105808	RASA4	RAS p21 protein activator 4		1.26169	0.208731	0.598861		0.807926	0.498183	0.925743		1.1911	0.134907	0.380299		1.23502	0.272965	0.91315		0.820317	0.417306	0.848343		1.02218	0.44376	0.483994
ENSG00000011295	TTC19	tetratricopeptide repeat domain 19		1.04869	0.535124	0.823916		1.02921	0.777365	0.958769		0.955847	0.238005	0.408925		0.904843	0.135052	0.91315		1.0779	0.417604	0.848343		0.998561	0.489976	0.496067
ENSG00000184497	TMEM255B	transmembrane protein 255B		0.794552	0.217813	0.609264		1.0048	0.97811	0.997135		1.02778	0.422175	0.476632		0.993671	0.967938	0.996816		0.882806	0.418169	0.84857		0.903955	0.201629	0.381397
ENSG00000187922	LCN10	lipocalin 10		0.695464	0.357816	0.708697		0.966255	0.952819	0.993435		0.859314	0.32519	0.43914		0.849374	0.597598	0.955421		1.65319	0.421771	0.852035		0.905832	0.358514	0.459486
ENSG00000232177	.	.		3.71071	1.97238e-06	0.00123142		4.72032	3.40885e-07	0.000319239		2.70336	1.38509e-05	0.0259428		2.34894	0.0560514	0.91315		1.60186	0.422707	0.852035		1.94228	0.0334761	0.209003
ENSG00000229132	.	.		1.01963	0.894279	0.972891		0.60753	0.576655	0.937778		0.789087	0.285167	0.424556		1.1397	0.347812	0.91315		1.92347	0.422951	0.852035		1.55331	0.133497	0.332039
ENSG00000116017	ARID3A	AT-rich interaction domain 3A		0.836598	0.161548	0.561395		1.05507	0.694623	0.951584		1.14329	0.100921	0.380299		0.963248	0.767715	0.973413		0.907002	0.423026	0.852035		0.904752	0.145247	0.339245
ENSG00000181381	DDX60L	DExD/H-box 60 like		1.03206	0.727842	0.908497		0.997901	0.988985	0.998043		1.10013	0.118463	0.380299		1.12784	0.155057	0.91315		1.11973	0.423152	0.852035		1.09227	0.122132	0.323557
ENSG00000189056	RELN	reelin		1.74897	0.04706	0.481278		1.8515	0.0145908	0.434632		0.866399	0.264677	0.417641		1.87628	0.0745612	0.91315		1.28075	0.423372	0.852035		1.661	0.0151453	0.159717
ENSG00000125991	ERGIC3	ERGIC and golgi 3		0.972864	0.761994	0.915527		1.12467	0.306385	0.925743		0.890905	0.0631867	0.380299		0.93077	0.357452	0.91315		1.09214	0.4234	0.852035		1.01977	0.384406	0.461504
ENSG00000167618	LAIR2	leukocyte associated immunoglobulin like receptor 2		2.00521	0.223147	0.609264		0.702984	0.312206	0.925743		1.92408	0.0518393	0.380299		1.6155	0.485121	0.949684		0.816459	0.423516	0.852035		1.21151	0.344668	0.455106
ENSG00000159202	UBE2Z	ubiquitin conjugating enzyme E2 Z		1.10613	0.0121003	0.471869		1.0973	0.0833615	0.925743		1.0119	0.364835	0.455772		0.994915	0.894038	0.99204		0.961632	0.424322	0.852368		0.993873	0.420628	0.477766
ENSG00000136098	NEK3	NIMA related kinase 3		1.03666	0.68439	0.890255		0.962098	0.784762	0.958769		1.11406	0.0765689	0.380299		0.966002	0.682051	0.961836		0.909409	0.424591	0.852368		0.917955	0.114002	0.317817
ENSG00000157087	ATP2B2	ATPase plasma membrane Ca2+ transporting 2		3.40435	0.00570505	0.328617		2.22837	0.0862053	0.925743		3.26041	0.000143283	0.0668773		0.638813	0.357615	0.91315		0.669447	0.425532	0.853208		0.605074	0.0834931	0.290256
ENSG00000180353	HCLS1	hematopoietic cell-specific Lyn substrate 1		0.917522	0.541038	0.827245		0.995778	0.97939	0.997135		0.952564	0.328446	0.441939		0.938088	0.599265	0.955421		0.8935	0.426128	0.853208		0.886747	0.1023	0.309292
ENSG00000164303	ENPP6	ectonucleotide pyrophosphatase/phosphodiesterase 6		1.81234	0.0168414	0.474819		2.51229	0.00169473	0.186719		0.899182	0.341121	0.446961		1.38833	0.243138	0.91315		0.76603	0.426928	0.853208		1.10043	0.341907	0.454851
ENSG00000223803	.	.		1.6065	0.0242627	0.474819		2.36587	0.0141052	0.433101		0.804532	0.231049	0.407874		0.762102	0.175666	0.91315		1.48462	0.427286	0.853208		1.09837	0.354562	0.45768
ENSG00000158859	ADAMTS4	ADAM metallopeptidase with thrombospondin type 1 motif 4		0.621205	0.0407421	0.481278		0.593151	0.0804613	0.925743		0.887792	0.246915	0.412424		0.910863	0.599769	0.955421		0.842087	0.427287	0.853208		0.838667	0.106405	0.310916
ENSG00000255328	.	.		0.881927	0.493696	0.795883		0.543572	0.0509996	0.774019		1.18101	0.125029	0.380299		0.948043	0.735894	0.969003		1.2066	0.427885	0.853491		0.955988	0.368033	0.459964
[truncated: 935 more rows]

## Sheet: Table S5
Table S5: Characteristics of the subjects included into the tissue microarray and H-score of the indicated stainings.
[truncated: 398 more rows]

[truncated: 9 more sheets: Table S6, Table S7, Table S8, Table S9, Table S10, Table S11, Table S12, Table S13, Table S14]
